# Supplementary material for: Transcriptomic Profiling of Cold Stress-Induced Differentially Expressed Genes in Seedling Stage of Indica Rice
Source: Plants (Basel). 2023 Jul 17;12(14):2675. doi: 10.3390/plants12142675 (PMC10384097; doi:10.3390/plants12142675)
Supplement: Supplementary file 1 [file plants-12-02675-s001.zip]

Archive with 3 entries (2 files):
- plants-2488210.supplementary/
- plants-2488210.supplementary/Supplementary figures.pptx
- plants-2488210.supplementary/Supplementary tables.xlsx
