# Supplementary material for: Transcriptomic Profiling of Cold Stress-Induced Differentially Expressed Genes in Seedling Stage of Indica Rice
Source: Plants (Basel). 2023 Jul 17;12(14):2675. doi: 10.3390/plants12142675 (PMC10384097; doi:10.3390/plants12142675)
Supplement: Supplementary file 1 [file plants-12-02675-s001.zip › plants-2488210.supplementary/Supplementary tables.xlsx]

## Sheet: Table S1
Table S1. Summary of RNA-Seq reads and their mapping on the rice genome
Sample	Total Reads	Q20 (%)	Q30 (%)	Mapped Reads (%)
SQSLLT1d_1	44974136	97.7011	90.9594	88.3
SQSLLT1d_2	44988770	97.8293	91.5438	91.5
SQSLLT1d_3	44648546	97.6478	90.7385	86.5
SQSLLT3d_1	44828516	97.6695	90.9409	92.6
SQSLLT3d_2	45377610	97.7324	91.0202	91.1
SQSLLT3d_3	44832740	97.6797	90.9879	94.6
SQSLLT5d_1	44085262	97.4422	90.1599	93.1
SQSLLT5d_2	44566978	97.4857	90.1692	87.4
SQSLLT5d_3	45386256	97.5096	90.3212	92.8
SQSLOT1d_1	44741900	97.4681	90.3741	91.1
SQSLOT1d_2	44541094	97.6732	90.9607	87.1
SQSLOT1d_3	44372564	97.7769	91.3371	90.7
SQSLOT3d_1	44784434	97.6753	90.9542	94
SQSLOT3d_2	45109592	97.6173	90.8743	92.2
SQSLOT3d_3	44732912	97.6264	90.8602	90.3
SQSLOT5d_1	44611172	97.6159	90.7748	90.1
SQSLOT5d_2	44919802	97.7269	91.124	86.9
SQSLOT5d_3	44497816	97.2296	89.6107	93.6
XZX45LT1d_1	45241090	97.6161	90.6352	79.9
XZX45LT1d_2	44501214	97.4085	90.1912	73.4
XZX45LT1d_3	43941138	97.4027	90.1658	73.8
XZX45LT3d_1	44142206	97.6142	90.6999	83.4
XZX45LT3d_2	44075730	97.5986	90.7822	75.2
XZX45LT3d_3	44842572	97.5354	90.6158	87.8
XZX45LT5d_1	45329856	96.675	88.3335	70.2
XZX45LT5d_2	44641792	96.7372	88.7593	72.7
XZX45LT5d_3	41373798	96.7992	88.6167	78.9
XZX45OT1d_1	45066616	97.5257	90.3672	77.5
XZX45OT1d_2	44178968	97.8037	91.1754	79.4
XZX45OT1d_3	45351134	97.4754	90.199	75.5
XZX45OT3d_1	44763770	97.7692	91.2577	87.8
XZX45OT3d_2	44251818	97.6014	90.8478	90
XZX45OT3d_3	45086422	97.6708	90.8921	82.3
XZX45OT5d_1	44629842	97.7634	91.2102	89.7
XZX45OT5d_2	44902426	97.7342	91.0771	78.8
XZX45OT5d_3	44655952	97.9237	91.7333	82.9

## Sheet: Table S2
Table S2. Summary of transcription factors (TFs) analysis for DEGs in G1, G2 and G3.
Gene_id	Gene Family	Group
Os05g0549800	RAV	G1
Os01g0159800	bHLH	G1
Os01g0169400	LBD	G1
Os01g0264000	Dof	G1
Os01g0571300	HSF	G1
Os01g0586800	WRKY	G1
Os01g0626400	WRKY	G1
Os01g0672100	NAC	G1
Os01g0678700	E2F/DP	G1
Os01g0758200	Dof	G1
Os01g0763200	TCP	G1
Os01g0773800	bHLH	G1
Os01g0801901	bZIP	G1
Os01g0821300	WRKY	G1
Os01g0859300	bZIP	G1
Os01g0972800	WRKY	G1
Os02g0191600	bZIP	G1
Os02g0252400	Dof	G1
Os02g0285900	NAC	G1
Os02g0538900	bZIP	G1
Os02g0542200	FAR1	G1
Os02g0564700	bHLH	G1
Os02g0574800	EIL	G1
Os02g0635800	TCP	G1
Os02g0681900	GRAS	G1
Os02g0726300	Dof	G1
Os02g0747900	bHLH	G1
Os02g0759000	bHLH	G1
Os02g0768700	GeBP	G1
Os03g0127500	bZIP	G1
Os03g0181600	FAR1	G1
Os03g0322700	bZIP	G1
Os03g0324200	EIL	G1
Os03g0324300	EIL	G1
Os03g0639300	bHLH	G1
Os03g0671800	bHLH	G1
Os03g0758000	WRKY	G1
Os03g0790600	LBD	G1
Os03g0796900	bZIP	G1
Os03g0797600	bHLH	G1
Os03g0809200	bZIP	G1
Os03g0833300	SBP	G1
Os04g0460600	NAC	G1
Os04g0515900	NAC	G1
Os04g0543500	Trihelix	G1
Os04g0544500	GATA	G1
Os04g0580300	GRAS	G1
Os04g0637000	bZIP	G1
Os05g0128000	Trihelix	G1
Os05g0139100	bHLH	G1
Os05g0370100	FAR1	G1
Os05g0421600	NAC	G1
Os05g0437700	bZIP	G1
Os05g0442700	NAC	G1
Os05g0560600	Trihelix	G1
Os05g0569300	bZIP	G1
Os05g0583000	WRKY	G1
Os06g0101800	NAC	G1
Os06g0332700	CPP	G1
Os06g0662200	bZIP	G1
Os06g0719500	bZIP	G1
Os06g0720900	bZIP	G1
Os06g0724000	bZIP	G1
Os07g0143200	bHLH	G1
Os07g0583600	GRAS	G1
Os07g0615900	FAR1	G1
Os07g0685000	Dof	G1
Os08g0163800	LBD	G1
Os08g0196700	NF-YA	G1
Os08g0235800	WRKY	G1
Os08g0276200	WRKY	G1
Os08g0357300	bZIP	G1
Os08g0436700	NAC	G1
Os08g0487100	bZIP	G1
Os08g0506700	bHLH	G1
Os08g0524800	bHLH	G1
Os08g0535800	NAC	G1
Os09g0306400	bZIP	G1
Os09g0417800	WRKY	G1
Os09g0468700	bHLH	G1
Os09g0475400	bHLH	G1
Os09g0475800	Dof	G1
Os09g0487900	bHLH	G1
Os09g0490200	EIL	G1
Os09g0507100	SBP	G1
Os09g0526600	HSF	G1
Os09g0540800	bZIP	G1
Os09g0549450	Nin-like	G1
Os10g0369600	GRAS	G1
Os11g0116600	WRKY	G1
Os11g0117500	WRKY	G1
Os11g0127000	NAC	G1
Os11g0151002	FAR1	G1
Os11g0158500	bHLH	G1
Os11g0184900	NAC	G1
Os11g0705900	GRAS	G1
Os12g0116100	WRKY	G1
Os12g0162700	GRAS	G1
Os12g0168800	GATA	G1
Os12g0573200	GRAS	G1
Os12g0613000	NF-YA	G1
Os12g0624900	GATA	G1
Os01g0670800	ARF	G1
Os04g0690600	ARF	G1
Os05g0563400	ARF	G1
Os06g0196700	ARF	G1
Os01g0723500	B3	G1
Os03g0212300	B3	G1
Os03g0620400	B3	G1
Os03g0622200	B3	G1
Os04g0347400	B3	G1
Os07g0679700	B3	G1
Os08g0157700	B3	G1
Os10g0323000	B3	G1
Os11g0129700	AP2	G1
Os02g0521100	ERF	G1
Os02g0781300	ERF	G1
Os04g0429050	ERF	G1
Os04g0669200	ERF	G1
Os05g0420300	ERF	G1
Os05g0497200	ERF	G1
Os05g0497300	ERF	G1
Os06g0127100	ERF	G1
Os06g0166400	ERF	G1
Os07g0617000	ERF	G1
Os07g0669500	ERF	G1
Os08g0474000	ERF	G1
Os08g0545500	ERF	G1
Os01g0202500	DBB	G1
Os04g0497700	CO-like	G1
Os08g0249000	CO-like	G1
Os01g0904700	ARR-B	G1
Os02g0182100	ARR-B	G1
Os06g0183100	ARR-B	G1
Os02g0168200	G2-like	G1
Os02g0241200	G2-like	G1
Os02g0696900	G2-like	G1
Os03g0764600	G2-like	G1
Os04g0566600	G2-like	G1
Os06g0543200	G2-like	G1
Os06g0664800	G2-like	G1
Os07g0119300	G2-like	G1
Os08g0346400	G2-like	G1
Os08g0434700	G2-like	G1
Os01g0726400	MIKC_MADS	G1
Os02g0579600	MIKC_MADS	G1
Os12g0407000	M-type_MADS	G1
Os01g0934300	HB-other	G1
Os03g0680800	TALE	G1
Os03g0732100	TALE	G1
Os03g0198600	HD-ZIP	G1
Os12g0612700	HD-ZIP	G1
Os04g0569100	HD-ZIP	G1
Os01g0252200	C3H	G1
Os01g0838600	C2H2	G1
Os01g0859100	C2H2	G1
Os02g0572900	C2H2	G1
Os03g0151300	C2H2	G1
Os03g0239300	C2H2	G1
Os03g0698800	C3H	G1
Os03g0838800	C2H2	G1
Os04g0162500	C2H2	G1
Os04g0665700	C3H	G1
Os05g0576300	C3H	G1
Os06g0520600	C3H	G1
Os07g0569700	C2H2	G1
Os11g0472000	C3H	G1
Os12g0278800	C3H	G1
Os12g0279100	C2H2	G1
Os01g0142500	MYB	G1
Os01g0298400	MYB	G1
Os01g0874300	MYB	G1
Os02g0695200	MYB	G1
Os03g0410000	MYB	G1
Os05g0140100	MYB	G1
Os05g0442400	MYB	G1
Os06g0112700	MYB	G1
Os07g0139500	MYB	G1
Os07g0558100	MYB	G1
Os07g0627300	MYB	G1
Os10g0478300	MYB	G1
Os11g0684000	MYB	G1
Os11g0700500	MYB	G1
Os12g0564100	MYB	G1
Os12g0567300	MYB	G1
Os02g0706400	MYB_related	G1
Os04g0583900	MYB_related	G1
Os05g0126300	MYB_related	G1
Os05g0195700	MYB_related	G1
Os06g0105800	MYB_related	G1
Os11g0700500	MYB_related	G1
Os12g0567300	MYB_related	G1
Os01g0141000	RAV	G2
Os01g0693400	RAV	G2
Os01g0105700	bHLH	G2
Os01g0174000	bZIP	G2
Os01g0182700	WRKY	G2
Os01g0185900	WRKY	G2
Os01g0186000	WRKY	G2
Os01g0246700	WRKY	G2
Os01g0261200	NAC	G2
Os01g0289600	WRKY	G2
Os01g0292900	SBP	G2
Os01g0343300	GATA	G2
Os01g0511000	LBD	G2
Os01g0571800	LBD	G2
Os01g0575200	bHLH	G2
Os01g0584900	WRKY	G2
Os01g0658900	bZIP	G2
Os01g0665500	WRKY	G2
Os01g0675800	NAC	G2
Os01g0714800	WRKY	G2
Os01g0730700	WRKY	G2
Os01g0749300	HSF	G2
Os01g0756200	bZIP	G2
Os01g0808100	bZIP	G2
Os01g0813100	bZIP	G2
Os01g0816100	NAC	G2
Os01g0820400	WRKY	G2
Os01g0820700	WRKY	G2
Os01g0821600	WRKY	G2
Os01g0825000	LBD	G2
Os01g0826400	WRKY	G2
Os01g0842200	GRAS	G2
Os01g0862800	NAC	G2
Os01g0867300	bZIP	G2
Os01g0881500	GRAS	G2
Os01g0884300	NAC	G2
Os01g0948200	GRAS	G2
Os01g0952800	bHLH	G2
Os02g0136000	Nin-like	G2
Os02g0139400	SBP	G2
Os02g0170500	NF-YC	G2
Os02g0174300	Trihelix	G2
Os02g0181300	WRKY	G2
Os02g0182700	bZIP	G2
Os02g0197300	GRAS	G2
Os02g0202800	FAR1	G2
Os02g0462800	WRKY	G2
Os02g0496100	HSF	G2
Os02g0527300	HSF	G2
Os02g0537500	E2F/DP	G2
Os02g0579000	NAC	G2
Os02g0594800	NAC	G2
Os02g0673700	Dof	G2
Os02g0726700	bHLH	G2
Os02g0833600	bZIP	G2
Os03g0113500	Trihelix	G2
Os03g0133000	NAC	G2
Os03g0152100	E2F/DP	G2
Os03g0171700	bHLH	G2
Os03g0191000	CAMTA	G2
Os03g0224700	HSF	G2
Os03g0231950	bHLH	G2
Os03g0239400	bZIP	G2
Os03g0318600	bZIP	G2
Os03g0327100	NAC	G2
Os03g0327800	NAC	G2
Os03g0335200	WRKY	G2
Os03g0655600	FAR1	G2
Os03g0657400	WRKY	G2
Os03g0723000	GRAS	G2
Os03g0741100	bHLH	G2
Os03g0759700	bHLH	G2
Os03g0802900	bHLH	G2
Os03g0815100	NAC	G2
Os04g0112200	E2F/DP	G2
Os04g0381700	bHLH	G2
Os04g0416100	E2F/DP	G2
Os04g0432100	GRAS	G2
Os04g0471700	WRKY	G2
Os04g0477300	NAC	G2
Os04g0489600	bHLH	G2
Os04g0495500	bZIP	G2
Os04g0508400	NAC	G2
Os04g0602300	Trihelix	G2
Os04g0619000	NAC	G2
Os04g0641700	bHLH	G2
Os05g0103000	bHLH	G2
Os05g0112200	Dof	G2
Os05g0129300	bZIP	G2
Os05g0163900	bHLH	G2
Os05g0165450	LBD	G2
Os05g0183100	WRKY	G2
Os05g0194500	NAC	G2
Os05g0322900	WRKY	G2
Os05g0343400	WRKY	G2
Os05g0408200	SBP	G2
Os05g0474800	WRKY	G2
Os05g0478700	WRKY	G2
Os05g0509400	CPP	G2
Os05g0530400	HSF	G2
Os05g0537100	WRKY	G2
Os05g0565900	WRKY	G2
Os06g0127800	GRAS	G2
Os06g0131700	NAC	G2
Os06g0158100	WRKY	G2
Os06g0252300	NF-X1	G2
Os06g0284500	Dof	G2
Os06g0496400	bHLH	G2
Os06g0552300	BES1	G2
Os06g0570900	bHLH	G2
Os06g0610300	GRAS	G2
Os06g0622700	bZIP	G2
Os06g0646700	bZIP	G2
Os06g0649000	WRKY	G2
Os06g0675600	NAC	G2
Os06g0703500	SBP	G2
Os06g0712600	SRS	G2
Os06g0726300	NAC	G2
Os07g0111400	WRKY	G2
Os07g0138200	NAC	G2
Os07g0158500	NF-YA	G2
Os07g0182000	bZIP	G2
Os07g0193800	bHLH	G2
Os07g0225300	NAC	G2
Os07g0545800	GRAS	G2
Os07g0567700	GRAS	G2
Os07g0589000	LBD	G2
Os07g0623100	CAMTA	G2
Os07g0628500	bHLH	G2
Os07g0640900	HSF	G2
Os07g0644100	bZIP	G2
Os07g0680400	WRKY	G2
Os07g0684800	NAC	G2
Os07g0685700	EIL	G2
Os07g0686100	bZIP	G2
Os08g0138500	bHLH	G2
Os08g0157900	NAC	G2
Os08g0246700	FAR1	G2
Os08g0531600	SBP	G2
Os08g0546800	HSF	G2
Os08g0562200	NAC	G2
Os09g0334500	WRKY	G2
Os09g0417600	WRKY	G2
Os09g0455200	HSF	G2
Os09g0456800	HSF	G2
Os09g0493700	NAC	G2
Os10g0359500	NAC	G2
Os10g0375600	CAMTA	G2
Os10g0544200	bHLH	G2
Os10g0571600	NAC	G2
Os11g0116900	WRKY	G2
Os11g0126900	NAC	G2
Os11g0127600	NAC	G2
Os11g0139600	GRAS	G2
Os11g0141500	GRAS	G2
Os11g0152700	bZIP	G2
Os11g0160500	bZIP	G2
Os11g0160550	GRAS	G2
Os11g0244900	FAR1	G2
Os11g0490900	WRKY	G2
Os11g0496600	SBP	G2
Os11g0705200	GRAS	G2
Os12g0123700	NAC	G2
Os12g0123800	NAC	G2
Os12g0138100	GRAS	G2
Os12g0156100	NAC	G2
Os12g0162500	bZIP	G2
Os12g0507300	WRKY	G2
Os12g0508500	bHLH	G2
Os12g0569900	Dof	G2
Os12g0605500	CPP	G2
Os12g0632600	bHLH	G2
Os01g0927600	ARF	G2
Os04g0664400	ARF	G2
Os06g0107800	B3	G2
Os06g0194400	B3	G2
Os01g0899800	AP2	G2
Os04g0504500	AP2	G2
Os01g0131600	ERF	G2
Os01g0313300	ERF	G2
Os01g0657400	ERF	G2
Os01g0797600	ERF	G2
Os01g0868000	ERF	G2
Os02g0231000	ERF	G2
Os02g0499000	ERF	G2
Os02g0654700	ERF	G2
Os02g0677300	ERF	G2
Os02g0764700	ERF	G2
Os02g0782700	ERF	G2
Os03g0860100	ERF	G2
Os04g0398000	ERF	G2
Os04g0529100	ERF	G2
Os04g0549700	ERF	G2
Os04g0610400	ERF	G2
Os05g0346200	ERF	G2
Os06g0604000	ERF	G2
Os07g0227600	ERF	G2
Os07g0410300	ERF	G2
Os07g0674800	ERF	G2
Os09g0309700	ERF	G2
Os09g0457900	ERF	G2
Os09g0571700	ERF	G2
Os09g0572000	ERF	G2
Os10g0560700	ERF	G2
Os10g0562900	ERF	G2
Os11g0168500	ERF	G2
Os03g0224200	ARR-B	G2
Os01g0971800	G2-like	G2
Os03g0766500	G2-like	G2
Os04g0665600	G2-like	G2
Os06g0609500	G2-like	G2
Os06g0670300	G2-like	G2
Os06g0703900	G2-like	G2
Os08g0160300	G2-like	G2
Os09g0299000	G2-like	G2
Os09g0299200	G2-like	G2
Os12g0105600	G2-like	G2
Os02g0731200	MIKC_MADS	G2
Os04g0304400	MIKC_MADS	G2
Os05g0423400	MIKC_MADS	G2
Os02g0731200	M-type_MADS	G2
Os02g0678800	GRF	G2
Os02g0776900	GRF	G2
Os12g0484900	GRF	G2
Os02g0147800	HB-other	G2
Os03g0325600	WOX	G2
Os08g0242400	WOX	G2
Os08g0481400	HD-ZIP	G2
Os02g0729700	HD-ZIP	G2
Os09g0470500	HD-ZIP	G2
Os03g0170600	HD-ZIP	G2
Os10g0404900	HD-ZIP	G2
Os10g0561800	HD-ZIP	G2
Os06g0140400	HD-ZIP	G2
Os06g0698200	HD-ZIP	G2
Os03g0123500	TALE	G2
Os01g0242200	C2H2	G2
Os01g0257400	C3H	G2
Os01g0572100	C3H	G2
Os01g0612700	LSD	G2
Os01g0645000	C3H	G2
Os01g0839100	C2H2	G2
Os01g0909500	C2H2	G2
Os02g0182300	C2H2	G2
Os02g0301000	C3H	G2
Os03g0112700	C3H	G2
Os03g0197800	C2H2	G2
Os03g0279700	C2H2	G2
Os03g0437200	C2H2	G2
Os03g0639600	LSD	G2
Os03g0764100	C2H2	G2
Os03g0820300	C2H2	G2
Os03g0820400	C2H2	G2
Os04g0671800	C3H	G2
Os04g0690100	C2H2	G2
Os05g0128200	C3H	G2
Os05g0444200	C2H2	G2
Os06g0318700	C3H	G2
Os07g0568300	C3H	G2
Os07g0581366	C2H2	G2
Os09g0449400	C2H2	G2
Os11g0169400	C2H2	G2
Os11g0702400	C2H2	G2
Os12g0583700	C2H2	G2
Os01g0685400	MYB	G2
Os01g0702700	MYB	G2
Os01g0841500	MYB	G2
Os01g0853700	MYB	G2
Os01g0863300	MYB	G2
Os02g0624300	MYB	G2
Os03g0236300	MYB	G2
Os04g0377932	MYB	G2
Os04g0517100	MYB	G2
Os04g0593200	MYB	G2
Os05g0132700	MYB	G2
Os05g0543600	MYB	G2
Os05g0553400	MYB	G2
Os07g0634900	MYB	G2
Os07g0688200	MYB	G2
Os08g0248700	MYB	G2
Os12g0238000	MYB	G2
Os12g0515300	MYB	G2
Os12g0572000	MYB	G2
Os01g0187900	MYB_related	G2
Os01g0524500	MYB_related	G2
Os01g0589300	MYB_related	G2
Os02g0685200	MYB_related	G2
Os03g0252900	MYB_related	G2
Os05g0114700	MYB_related	G2
Os05g0579600	MYB_related	G2
Os06g0669700	MYB_related	G2
Os07g0634900	MYB_related	G2
Os08g0510700	MYB_related	G2
Os09g0491644	MYB_related	G2
Os01g0183400	NF-YC	G3
Os01g0196300	bHLH	G3
Os01g0662800	GATA	G3
Os01g0865600	bHLH	G3
Os01g0935200	NF-YB	G3
Os02g0214500	NAC	G3
Os02g0247100	bZIP	G3
Os02g0252200	NAC	G3
Os02g0710300	bHLH	G3
Os02g0739700	E2F/DP	G3
Os03g0119966	NAC	G3
Os03g0135700	bHLH	G3
Os03g0149100	LBD	G3
Os03g0164400	FAR1	G3
Os03g0193000	GRAS	G3
Os03g0445700	LBD	G3
Os03g0609500	LBD	G3
Os03g0811400	bHLH	G3
Os03g0854500	HSF	G3
Os05g0346800	LBD	G3
Os05g0463800	NF-YB	G3
Os05g0494100	NF-YC	G3
Os05g0563000	NAC	G3
Os05g0567900	GATA	G3
Os06g0145800	Whirly	G3
Os06g0146250	WRKY	G3
Os06g0164400	bHLH	G3
Os06g0184000	bHLH	G3
Os06g0193400	bHLH	G3
Os06g0226700	TCP	G3
Os06g0245900	E2F/DP	G3
Os06g0553100	HSF	G3
Os06g0716800	bZIP	G3
Os07g0496600	FAR1	G3
Os07g0571800	YABBY	G3
Os07g0679500	bZIP	G3
Os07g0683200	NAC	G3
Os08g0198000	WRKY	G3
Os08g0198100	WRKY	G3
Os08g0386200	WRKY	G3
Os08g0490100	Dof	G3
Os08g0499300	WRKY	G3
Os08g0547600	SRS	G3
Os09g0100800	GeBP	G3
Os09g0474100	bHLH	G3
Os09g0489500	bZIP	G3
Os09g0531600	SRS	G3
Os10g0406300	Dof	G3
Os10g0557600	GATA	G3
Os11g0154500	NAC	G3
Os12g0173300	TCP	G3
Os12g0634500	bZIP	G3
Os12g0479400	ARF	G3
Os03g0184500	B3	G3
Os04g0676600	B3	G3
Os07g0563300	B3	G3
Os05g0121600	AP2	G3
Os02g0676800	ERF	G3
Os02g0797100	ERF	G3
Os08g0173700	ERF	G3
Os09g0287000	ERF	G3
Os09g0522000	ERF	G3
Os05g0204600	DBB	G3
Os06g0647200	ARR-B	G3
Os01g0922800	M-type_MADS	G3
Os04g0461300	M-type_MADS	G3
Os11g0658700	M-type_MADS	G3
Os12g0636200	TALE	G3
Os02g0565600	HD-ZIP	G3
Os05g0129700	TALE	G3
Os08g0292900	TALE	G3
Os02g0674800	HD-ZIP	G3
Os04g0438700	C3H	G3
Os06g0166200	C2H2	G3
Os06g0519400	C3H	G3
Os08g0130100	LSD	G3
Os12g0578800	C2H2	G3
Os01g0545100	MYB	G3
Os04g0508500	MYB	G3
Os04g0594100	MYB	G3
Os05g0459000	MYB	G3
Os08g0433400	MYB	G3
Os09g0431300	MYB	G3
Os12g0175400	MYB	G3
Os02g0551400	MYB_related	G3
Os08g0144000	MYB_related	G3

## Sheet: Table S3
Table S3. GO enrichment for DEGs in G1.
ONTOLOGY	ID	Description	GeneRatio	BgRatio	pvalue	p.adjust	qvalue	geneID	Count
BP	GO:0009738	abscisic acid-activated signaling pathway	42/1120	229/9610	0.00178561	0.00178561	0.477241	Os01g0150100/Os01g0583100/Os01g0656600/Os01g0827500/Os01g0859300/Os02g0639000/Os02g0685900/Os02g0702500/Os03g0128700/Os03g0142800/Os03g0160100/Os03g0239300/Os03g0268600/Os03g0322700/Os03g0607700/Os03g0700800/Os03g0788500/Os03g0840800/Os03g0845000/Os04g0482300/Os04g0602900/Os05g0125000/Os05g0231100/Os05g0392050/Os05g0421600/Os05g0473500/Os05g0494600/Os07g0241600/Os07g0241700/Os07g0241800/Os07g0260…	42
BP	GO:0006022	aminoglycan metabolic process	5/1120	14/9610	0.0173007	0.0173007	0.661393	Os01g0889800/Os03g0684500/Os11g0700900/Os11g0701100/Os12g0443600	5
BP	GO:0098656	anion transmembrane transport	36/1120	224/9610	0.0276878	0.0276878	0.682203	Os01g0225000/Os01g0607200/Os01g0621200/Os01g0737500/Os01g0898900/Os01g0934200/Os02g0604300/Os02g0689900/Os02g0745100/Os02g0768300/Os02g0822100/Os03g0817200/Os04g0304200/Os04g0417000/Os04g0435100/Os04g0490600/Os04g0504000/Os04g0565500/Os04g0571600/Os04g0618700/Os06g0210000/Os06g0268800/Os06g0339500/Os06g0523400/Os06g0644700/Os08g0155400/Os08g0541300/Os09g0297400/Os09g0472100/Os09g0520600/Os10g0513…	36
MF	GO:0008509	anion transmembrane transporter activity	33/970	201/8284	0.02719	0.02719	0.718993	Os01g0225000/Os01g0607200/Os01g0621200/Os01g0737500/Os01g0898900/Os01g0934200/Os02g0604300/Os02g0689900/Os02g0745100/Os02g0768300/Os02g0822100/Os03g0817200/Os04g0417000/Os04g0435100/Os04g0490600/Os04g0504000/Os04g0565500/Os04g0571600/Os06g0210000/Os06g0268800/Os06g0523400/Os06g0644700/Os08g0155400/Os09g0297400/Os09g0472100/Os09g0520600/Os10g0513200/Os10g0572100/Os11g0648000/Os11g0661300/Os12g0156…	33
BP	GO:0006820	anion transport	43/1120	279/9610	0.0328981	0.0328981	0.710977	Os01g0110100/Os01g0225000/Os01g0607200/Os01g0621200/Os01g0737500/Os01g0898900/Os01g0934200/Os02g0604300/Os02g0689900/Os02g0745100/Os02g0768300/Os02g0822100/Os03g0817200/Os04g0304200/Os04g0417000/Os04g0435100/Os04g0490600/Os04g0504000/Os04g0565500/Os04g0571600/Os04g0618700/Os05g0126300/Os06g0210000/Os06g0268800/Os06g0339500/Os06g0493600/Os06g0523400/Os06g0644700/Os08g0155400/Os08g0541300/Os09g0297…	43
BP	GO:0010268	brassinosteroid homeostasis	9/1120	32/9610	0.00893875	0.00893875	0.593114	Os01g0388000/Os01g0851600/Os02g0204700/Os03g0227700/Os05g0405500/Os05g0405600/Os06g0110000/Os06g0600400/Os07g0647200	9
BP	GO:0016131	brassinosteroid metabolic process	9/1120	35/9610	0.0163621	0.0163621	0.658047	Os01g0388000/Os01g0851600/Os02g0204700/Os03g0227700/Os05g0405500/Os05g0405600/Os06g0110000/Os06g0600400/Os07g0647200	9
BP	GO:0016051	carbohydrate biosynthetic process	34/1120	213/9610	0.0345707	0.0345707	0.728295	Os01g0127900/Os01g0157700/Os01g0675500/Os01g0720600/Os01g0750300/Os01g0880200/Os01g0902200/Os02g0498700/Os02g0661100/Os02g0712500/Os02g0798100/Os03g0107900/Os03g0169100/Os03g0255500/Os03g0684500/Os03g0796900/Os03g0808100/Os04g0398600/Os05g0176100/Os05g0438600/Os05g0533600/Os06g0222100/Os06g0687400/Os07g0567000/Os07g0687900/Os08g0445700/Os09g0298200/Os09g0369400/Os09g0397300/Os10g0163310/Os10g0189…	34
MF	GO:0016840	carbon-nitrogen lyase activity	4/970	10/8284	0.0219558	0.0219558	0.718993	Os02g0626100/Os03g0582000/Os04g0448600/Os10g0471300	4
BP	GO:1905039	carboxylic acid transmembrane transport	23/1120	106/9610	0.00218863	0.00218863	0.477241	Os01g0225000/Os01g0607200/Os01g0621200/Os01g0737500/Os01g0898900/Os02g0604300/Os02g0768300/Os03g0817200/Os04g0417000/Os04g0435100/Os04g0490600/Os04g0565500/Os04g0571600/Os06g0210000/Os06g0268800/Os06g0523400/Os06g0644700/Os09g0297400/Os09g0472100/Os09g0520600/Os10g0572100/Os12g0156866/Os12g0580400	23
MF	GO:0046943	carboxylic acid transmembrane transporter activity	23/970	105/8284	0.00202351	0.00202351	0.564454	Os01g0225000/Os01g0607200/Os01g0621200/Os01g0737500/Os01g0898900/Os02g0604300/Os02g0768300/Os03g0817200/Os04g0417000/Os04g0435100/Os04g0490600/Os04g0565500/Os04g0571600/Os06g0210000/Os06g0268800/Os06g0523400/Os06g0644700/Os09g0297400/Os09g0472100/Os09g0520600/Os10g0572100/Os12g0156866/Os12g0580400	23
BP	GO:0046942	carboxylic acid transport	23/1120	118/9610	0.00876012	0.00876012	0.593114	Os01g0225000/Os01g0607200/Os01g0621200/Os01g0737500/Os01g0898900/Os02g0604300/Os02g0768300/Os03g0817200/Os04g0417000/Os04g0435100/Os04g0490600/Os04g0565500/Os04g0571600/Os06g0210000/Os06g0268800/Os06g0523400/Os06g0644700/Os09g0297400/Os09g0472100/Os09g0520600/Os10g0572100/Os12g0156866/Os12g0580400	23
BP	GO:0036473	cell death in response to oxidative stress	4/1120	12/9610	0.0421742	0.0421742	0.771536	Os05g0496400/Os10g0485300/Os10g0542200/Os11g0611100	4
BP	GO:0034330	cell junction organization	9/1120	33/9610	0.0110502	0.0110502	0.609425	Os01g0260100/Os01g0786900/Os02g0593600/Os04g0681400/Os04g0691700/Os05g0231100/Os05g0405900/Os06g0131100/Os11g0648100	9
BP	GO:0042546	cell wall biogenesis	28/1120	155/9610	0.0117811	0.0117811	0.609425	Os01g0127900/Os01g0157700/Os01g0675500/Os01g0750300/Os01g0880200/Os02g0498700/Os02g0695200/Os02g0712500/Os03g0107900/Os03g0754500/Os03g0808100/Os04g0398600/Os04g0443801/Os04g0536500/Os05g0176100/Os05g0576300/Os06g0237400/Os06g0593800/Os06g0687400/Os06g0714600/Os07g0567000/Os07g0587100/Os09g0114500/Os10g0341700/Os10g0497700/Os11g0507200/Os12g0145900/Os12g0632900	28
BP	GO:0045216	cell-cell junction organization	8/1120	22/9610	0.00236188	0.00236188	0.477241	Os01g0260100/Os01g0786900/Os02g0593600/Os04g0681400/Os05g0231100/Os05g0405900/Os06g0131100/Os11g0648100	8
BP	GO:0009063	cellular amino acid catabolic process	8/1120	35/9610	0.0444635	0.0444635	0.771536	Os01g0242500/Os02g0168100/Os03g0582000/Os04g0182800/Os05g0125500/Os07g0170100/Os07g0437500/Os12g0183100	8
BP	GO:0034637	cellular carbohydrate biosynthetic process	28/1120	147/9610	0.00571462	0.00571462	0.484269	Os01g0157700/Os01g0675500/Os01g0720600/Os01g0750300/Os01g0880200/Os02g0498700/Os02g0661100/Os03g0107900/Os03g0684500/Os03g0796900/Os03g0808100/Os04g0398600/Os05g0176100/Os05g0438600/Os05g0533600/Os06g0222100/Os06g0687400/Os07g0567000/Os07g0687900/Os08g0445700/Os09g0298200/Os09g0369400/Os09g0397300/Os10g0163310/Os10g0189100/Os10g0341700/Os10g0555100/Os11g0507200	28
BP	GO:0044262	cellular carbohydrate metabolic process	47/1120	315/9610	0.0436914	0.0436914	0.771536	Os01g0157700/Os01g0332100/Os01g0675500/Os01g0716800/Os01g0720600/Os01g0750300/Os01g0880200/Os01g0902200/Os02g0169900/Os02g0498700/Os02g0661100/Os02g0765400/Os03g0107900/Os03g0169100/Os03g0201800/Os03g0314800/Os03g0684500/Os03g0796900/Os03g0808100/Os04g0398600/Os04g0465432/Os04g0536500/Os04g0647800/Os05g0176100/Os05g0187100/Os05g0194900/Os05g0438600/Os05g0533600/Os06g0222100/Os06g0237400/Os06g0687…	47
BP	GO:0006968	cellular defense response	4/1120	11/9610	0.0308981	0.0308981	0.688994	Os01g0747800/Os05g0519000/Os08g0503200/Os12g0456700	4
BP	GO:0033692	cellular polysaccharide biosynthetic process	21/1120	115/9610	0.0238816	0.0238816	0.671168	Os01g0157700/Os01g0675500/Os01g0720600/Os01g0750300/Os01g0880200/Os02g0498700/Os03g0107900/Os03g0684500/Os03g0796900/Os03g0808100/Os04g0398600/Os05g0176100/Os05g0533600/Os06g0687400/Os07g0567000/Os07g0687900/Os09g0298200/Os10g0189100/Os10g0341700/Os10g0555100/Os11g0507200	21
BP	GO:0071215	cellular response to abscisic acid stimulus	47/1120	260/9610	0.00134852	0.00134852	0.477241	Os01g0150100/Os01g0583100/Os01g0656600/Os01g0729400/Os01g0782200/Os01g0827500/Os01g0859300/Os01g0923700/Os02g0639000/Os02g0685900/Os02g0702500/Os03g0128700/Os03g0142800/Os03g0160100/Os03g0239300/Os03g0268600/Os03g0322700/Os03g0607700/Os03g0700800/Os03g0788500/Os03g0796900/Os03g0840800/Os03g0845000/Os04g0348400/Os04g0482300/Os04g0602900/Os05g0125000/Os05g0231100/Os05g0392050/Os05g0421600/Os05g0473…	47
BP	GO:0097306	cellular response to alcohol	47/1120	261/9610	0.00146437	0.00146437	0.477241	Os01g0150100/Os01g0583100/Os01g0656600/Os01g0729400/Os01g0782200/Os01g0827500/Os01g0859300/Os01g0923700/Os02g0639000/Os02g0685900/Os02g0702500/Os03g0128700/Os03g0142800/Os03g0160100/Os03g0239300/Os03g0268600/Os03g0322700/Os03g0607700/Os03g0700800/Os03g0788500/Os03g0796900/Os03g0840800/Os03g0845000/Os04g0348400/Os04g0482300/Os04g0602900/Os05g0125000/Os05g0231100/Os05g0392050/Os05g0421600/Os05g0473…	47
BP	GO:0062197	cellular response to chemical stress	27/1120	166/9610	0.0451152	0.0451152	0.771536	Os01g0151400/Os01g0168200/Os01g0626400/Os01g0836600/Os01g0897600/Os02g0695200/Os03g0101600/Os03g0281900/Os03g0667300/Os03g0693900/Os03g0694000/Os03g0744675/Os03g0767500/Os04g0578700/Os04g0669900/Os05g0496400/Os05g0594700/Os06g0101800/Os08g0378900/Os09g0438700/Os10g0485300/Os10g0541200/Os10g0542200/Os10g0563600/Os11g0606300/Os11g0611100/Os12g0448900	27
BP	GO:0071281	cellular response to iron ion	12/1120	46/9610	0.00528632	0.00528632	0.484269	Os01g0897600/Os02g0220700/Os02g0695200/Os03g0160100/Os03g0324200/Os03g0324300/Os03g0667300/Os03g0700800/Os04g0669900/Os06g0103800/Os09g0490200/Os09g0566550	12
CC	GO:0005813	centrosome	6/1109	23/9657	0.0410882	0.0410882	0.999998	Os01g0260100/Os04g0566900/Os04g0691700/Os11g0132700/Os11g0648100/Os12g0129400	6
MF	GO:0051087	chaperone binding	7/970	29/8284	0.0458212	0.0458212	0.774649	Os03g0366000/Os04g0675101/Os05g0151400/Os06g0724400/Os07g0409700/Os08g0452900/Os09g0438700	7
BP	GO:0048878	chemical homeostasis	53/1120	336/9610	0.0127975	0.0127975	0.621127	Os01g0141100/Os01g0212400/Os01g0388000/Os01g0551900/Os01g0552000/Os01g0764800/Os01g0802700/Os01g0836600/Os01g0851600/Os01g0976300/Os02g0187600/Os02g0204700/Os02g0247200/Os02g0689900/Os02g0695200/Os02g0768300/Os03g0142800/Os03g0190000/Os03g0227700/Os03g0281900/Os03g0296800/Os03g0654400/Os03g0751100/Os03g0796900/Os03g0828600/Os04g0423100/Os04g0500700/Os04g0563801/Os04g0681400/Os05g0128400/Os05g0187…	53
MF	GO:0008061	chitin binding	5/970	16/8284	0.0315496	0.0315496	0.718993	Os01g0889800/Os08g0538300/Os09g0511000/Os11g0700900/Os11g0701100	5
CC	GO:0009706	chloroplast inner membrane	10/1109	47/9657	0.0379143	0.0379143	0.999998	Os02g0122400/Os02g0187600/Os02g0276500/Os02g0608900/Os04g0524400/Os06g0129100/Os09g0570300/Os10g0492101/Os10g0492300/Os10g0567400	10
BP	GO:0009595	detection of biotic stimulus	6/1120	13/9610	0.00205252	0.00205252	0.477241	Os01g0788500/Os04g0618700/Os06g0339500/Os08g0538300/Os08g0541300/Os09g0511000	6
BP	GO:0098581	detection of external biotic stimulus	6/1120	13/9610	0.00205252	0.00205252	0.477241	Os01g0788500/Os04g0618700/Os06g0339500/Os08g0538300/Os08g0541300/Os09g0511000	6
BP	GO:0051606	detection of stimulus	12/1120	59/9610	0.0371223	0.0371223	0.74301	Os01g0788500/Os03g0719800/Os04g0618700/Os05g0125000/Os05g0365000/Os06g0339500/Os08g0538300/Os08g0541300/Os09g0511000/Os10g0189100/Os10g0369600/Os12g0603800	12
MF	GO:0005310	dicarboxylic acid transmembrane transporter activity	5/970	16/8284	0.0315496	0.0315496	0.718993	Os01g0607200/Os01g0737500/Os04g0417000/Os06g0268800/Os10g0572100	5
BP	GO:0006835	dicarboxylic acid transport	5/1120	16/9610	0.0310018	0.0310018	0.688994	Os01g0607200/Os01g0737500/Os04g0417000/Os06g0268800/Os10g0572100	5
BP	GO:0046351	disaccharide biosynthetic process	7/1120	29/9610	0.0448755	0.0448755	0.771536	Os02g0661100/Os05g0438600/Os06g0222100/Os08g0445700/Os09g0369400/Os09g0397300/Os10g0163310	7
BP	GO:0006897	endocytosis	18/1120	102/9610	0.0466262	0.0466262	0.782459	Os01g0616100/Os01g0836700/Os02g0652300/Os02g0810400/Os03g0198300/Os04g0584800/Os04g0618700/Os04g0681400/Os06g0687800/Os07g0672500/Os07g0680600/Os08g0307400/Os08g0541300/Os09g0279100/Os09g0510700/Os11g0129600/Os11g0661200/Os12g0126200	18
CC	GO:0005768	endosome	61/1109	359/9657	0.000992024	0.000992024	0.321416	Os01g0103000/Os01g0141100/Os01g0610700/Os01g0813500/Os01g0836700/Os01g0846600/Os01g0867900/Os01g0880200/Os02g0119400/Os02g0498700/Os02g0832800/Os03g0160100/Os03g0572300/Os03g0667300/Os03g0702700/Os03g0808100/Os03g0828600/Os04g0225700/Os04g0398600/Os04g0551300/Os04g0563000/Os04g0571600/Os04g0584800/Os04g0618700/Os04g0636100/Os04g0681400/Os05g0102900/Os05g0105100/Os05g0176100/Os05g0209100/Os05g0392…	61
BP	GO:1901071	glucosamine-containing compound metabolic process	4/1120	10/9610	0.0216184	0.0216184	0.661831	Os01g0889800/Os03g0684500/Os11g0700900/Os11g0701100	4
MF	GO:0046527	glucosyltransferase activity	24/970	131/8284	0.0166867	0.0166867	0.718993	Os01g0533000/Os01g0533100/Os01g0720600/Os01g0750300/Os01g0805400/Os01g0880200/Os03g0757200/Os03g0808100/Os04g0206000/Os05g0176100/Os05g0533600/Os06g0194900/Os06g0237400/Os06g0593800/Os07g0241600/Os07g0241700/Os07g0241800/Os07g0503900/Os07g0687900/Os09g0397300/Os10g0331600/Os10g0341700/Os10g0555100/Os11g0599200	24
MF	GO:0015020	glucuronosyltransferase activity	5/970	14/8284	0.0176212	0.0176212	0.718993	Os01g0880200/Os03g0107900/Os03g0684500/Os04g0398600/Os07g0567000	5
BP	GO:0010417	glucuronoxylan biosynthetic process	6/1120	20/9610	0.0226982	0.0226982	0.661831	Os01g0157700/Os01g0675500/Os01g0880200/Os03g0107900/Os04g0398600/Os07g0567000	6
BP	GO:0010413	glucuronoxylan metabolic process	6/1120	20/9610	0.0226982	0.0226982	0.661831	Os01g0157700/Os01g0675500/Os01g0880200/Os03g0107900/Os04g0398600/Os07g0567000	6
BP	GO:0006650	glycerophospholipid metabolic process	17/1120	91/9610	0.0323786	0.0323786	0.710977	Os01g0716800/Os02g0622200/Os03g0200600/Os03g0262000/Os03g0626500/Os03g0840800/Os06g0152000/Os06g0607100/Os07g0260400/Os08g0104700/Os08g0307400/Os09g0474800/Os09g0543100/Os10g0390900/Os10g0577900/Os11g0479232/Os12g0498700	17
MF	GO:0016757	glycosyltransferase activity	47/970	280/8284	0.0064722	0.0064722	0.718993	Os01g0157700/Os01g0209000/Os01g0533000/Os01g0533100/Os01g0675500/Os01g0720600/Os01g0750300/Os01g0805400/Os01g0880200/Os02g0498700/Os02g0712500/Os02g0798100/Os02g0832800/Os03g0107900/Os03g0684500/Os03g0757200/Os03g0808100/Os04g0206000/Os04g0398600/Os04g0504000/Os04g0636100/Os05g0176100/Os05g0533600/Os06g0111800/Os06g0194900/Os06g0237400/Os06g0593800/Os07g0194800/Os07g0241600/Os07g0241700/Os07g0241…	47
CC	GO:0098791	Golgi apparatus subcompartment	46/1109	294/9657	0.0174898	0.0174898	0.999998	Os01g0110100/Os01g0157700/Os01g0558600/Os01g0675500/Os01g0846600/Os01g0867900/Os01g0880200/Os02g0119400/Os02g0437800/Os02g0498700/Os02g0798100/Os02g0832800/Os03g0160100/Os03g0582000/Os03g0667300/Os03g0702700/Os03g0808100/Os04g0225700/Os04g0398600/Os04g0551300/Os04g0563000/Os04g0636100/Os04g0681400/Os05g0176100/Os05g0209100/Os05g0392050/Os05g0474400/Os06g0138600/Os06g0493600/Os06g0622800/Os06g0644…	46
MF	GO:0016758	hexosyltransferase activity	41/970	239/8284	0.00729351	0.00729351	0.718993	Os01g0209000/Os01g0533000/Os01g0533100/Os01g0720600/Os01g0750300/Os01g0805400/Os01g0880200/Os02g0498700/Os02g0712500/Os02g0798100/Os02g0832800/Os03g0107900/Os03g0684500/Os03g0757200/Os03g0808100/Os04g0206000/Os04g0398600/Os04g0636100/Os05g0176100/Os05g0533600/Os06g0111800/Os06g0194900/Os06g0237400/Os06g0593800/Os07g0194800/Os07g0241600/Os07g0241700/Os07g0241800/Os07g0503900/Os07g0567000/Os07g0572…	41
BP	GO:0042592	homeostatic process	63/1120	415/9610	0.0158438	0.0158438	0.64838	Os01g0141100/Os01g0168200/Os01g0212400/Os01g0388000/Os01g0551900/Os01g0552000/Os01g0764800/Os01g0802700/Os01g0836600/Os01g0851600/Os01g0976300/Os02g0187600/Os02g0204700/Os02g0247200/Os02g0689900/Os02g0695200/Os02g0768300/Os03g0142800/Os03g0163300/Os03g0190000/Os03g0227700/Os03g0281900/Os03g0296800/Os03g0654400/Os03g0751100/Os03g0767500/Os03g0796900/Os03g0828600/Os04g0401800/Os04g0423100/Os04g0500…	63
MF	GO:0050734	hydroxycinnamoyltransferase activity	7/970	23/8284	0.0133603	0.0133603	0.718993	Os04g0500700/Os06g0185300/Os09g0543900/Os10g0379100/Os11g0507200/Os11g0642400/Os11g0643100	7
CC	GO:0016234	inclusion body	5/1109	15/9657	0.0221749	0.0221749	0.999998	Os03g0172000/Os04g0472400/Os10g0487300/Os10g0542200/Os11g0611100	5
MF	GO:0015318	inorganic molecular entity transmembrane transporter activity	66/970	449/8284	0.0282008	0.0282008	0.718993	Os01g0212400/Os01g0225000/Os01g0607200/Os01g0621200/Os01g0737500/Os01g0831300/Os01g0898900/Os02g0196000/Os02g0604300/Os02g0608900/Os02g0689900/Os02g0745100/Os02g0768300/Os02g0789100/Os02g0822100/Os03g0296800/Os03g0576200/Os03g0667300/Os03g0751100/Os03g0817200/Os04g0417000/Os04g0435100/Os04g0452700/Os04g0490600/Os04g0491700/Os04g0504000/Os04g0509600/Os04g0565500/Os04g0571600/Os04g0578700/Os04g0605…	66
BP	GO:0036297	interstrand cross-link repair	5/1120	12/9610	0.0083459	0.0083459	0.593114	Os03g0100400/Os04g0397700/Os04g0401800/Os06g0171800/Os11g0180600	5
MF	GO:0015075	ion transmembrane transporter activity	67/970	443/8284	0.0153162	0.0153162	0.718993	Os01g0212400/Os01g0225000/Os01g0607200/Os01g0621200/Os01g0737500/Os01g0831300/Os01g0898900/Os01g0934200/Os02g0196000/Os02g0604300/Os02g0608900/Os02g0689900/Os02g0745100/Os02g0768300/Os02g0789100/Os02g0822100/Os03g0296800/Os03g0576200/Os03g0667300/Os03g0751100/Os03g0817200/Os04g0417000/Os04g0435100/Os04g0452700/Os04g0490600/Os04g0491700/Os04g0504000/Os04g0509600/Os04g0565500/Os04g0571600/Os04g0578…	67
BP	GO:0034755	iron ion transmembrane transport	5/1120	16/9610	0.0310018	0.0310018	0.688994	Os03g0296800/Os03g0667300/Os06g0103800/Os06g0676000/Os07g0258400	5
MF	GO:0005381	iron ion transmembrane transporter activity	5/970	15/8284	0.0239393	0.0239393	0.718993	Os03g0296800/Os03g0667300/Os06g0103800/Os06g0676000/Os07g0258400	5
BP	GO:0006826	iron ion transport	8/1120	30/9610	0.0185964	0.0185964	0.661831	Os01g0923700/Os03g0296800/Os03g0667300/Os03g0751100/Os06g0103800/Os06g0676000/Os07g0258400/Os11g0106700	8
BP	GO:0009695	jasmonic acid biosynthetic process	8/1120	32/9610	0.0271254	0.0271254	0.682203	Os03g0132000/Os03g0152400/Os03g0225900/Os06g0215500/Os08g0459600/Os08g0508800/Os08g0509100/Os11g0299300	8
BP	GO:0009694	jasmonic acid metabolic process	9/1120	34/9610	0.013514	0.013514	0.621127	Os03g0132000/Os03g0152400/Os03g0225900/Os06g0215500/Os06g0691400/Os08g0459600/Os08g0508800/Os08g0509100/Os11g0299300	9
BP	GO:0055088	lipid homeostasis	12/1120	56/9610	0.0255815	0.0255815	0.671215	Os01g0388000/Os01g0851600/Os02g0204700/Os03g0227700/Os04g0563801/Os04g0681400/Os05g0405500/Os05g0405600/Os06g0110000/Os06g0600400/Os07g0503900/Os07g0647200	12
BP	GO:0043632	modification-dependent macromolecule catabolic process	50/1120	336/9610	0.0400619	0.0400619	0.759753	Os01g0144500/Os01g0148000/Os01g0209000/Os01g0377700/Os01g0772600/Os01g0813500/Os01g0893400/Os02g0106600/Os02g0178600/Os02g0325100/Os02g0626100/Os02g0636400/Os02g0639800/Os02g0676500/Os02g0692000/Os02g0743100/Os02g0743700/Os02g0754100/Os03g0145900/Os03g0271400/Os03g0648600/Os03g0678400/Os04g0419550/Os04g0482300/Os04g0492100/Os04g0667800/Os04g0670800/Os05g0439000/Os05g0563500/Os05g0592400/Os06g0231…	50
BP	GO:0019941	modification-dependent protein catabolic process	49/1120	326/9610	0.0358448	0.0358448	0.739935	Os01g0144500/Os01g0148000/Os01g0209000/Os01g0377700/Os01g0772600/Os01g0813500/Os01g0893400/Os02g0106600/Os02g0178600/Os02g0325100/Os02g0626100/Os02g0636400/Os02g0639800/Os02g0676500/Os02g0692000/Os02g0743100/Os02g0743700/Os03g0145900/Os03g0271400/Os03g0648600/Os03g0678400/Os04g0419550/Os04g0482300/Os04g0492100/Os04g0667800/Os04g0670800/Os05g0439000/Os05g0563500/Os05g0592400/Os06g0231600/Os06g0233…	49
BP	GO:0009299	mRNA transcription	5/1120	13/9610	0.0122793	0.0122793	0.609425	Os01g0828900/Os05g0494900/Os06g0672400/Os10g0478000/Os10g0564000	5
BP	GO:0010648	negative regulation of cell communication	29/1120	169/9610	0.020532	0.020532	0.661831	Os01g0144500/Os01g0148000/Os01g0150100/Os01g0286100/Os01g0583100/Os01g0616100/Os02g0220700/Os03g0160100/Os03g0239300/Os03g0607700/Os03g0639300/Os04g0602900/Os05g0115800/Os05g0126300/Os05g0139100/Os05g0231100/Os05g0392050/Os05g0421600/Os05g0516900/Os06g0152000/Os07g0672500/Os08g0359500/Os08g0554000/Os09g0438700/Os09g0514400/Os09g0566550/Os11g0180200/Os11g0184900/Os12g0174800	29
BP	GO:0034249	negative regulation of cellular amide metabolic process	15/1120	79/9610	0.0375864	0.0375864	0.74301	Os02g0121200/Os02g0754100/Os03g0719800/Os03g0853700/Os04g0465700/Os04g0504800/Os04g0572600/Os05g0576300/Os07g0164000/Os08g0357300/Os09g0306400/Os09g0497100/Os11g0102800/Os11g0472000/Os12g0102400	15
BP	GO:0032269	negative regulation of cellular protein metabolic process	35/1120	207/9610	0.0146453	0.0146453	0.621127	Os01g0270100/Os01g0583100/Os01g0765400/Os01g0915200/Os02g0121200/Os02g0754100/Os03g0429000/Os03g0610650/Os03g0710800/Os03g0719800/Os03g0845000/Os03g0853700/Os04g0465700/Os04g0504800/Os04g0526600/Os04g0572600/Os05g0115800/Os05g0126300/Os05g0231100/Os05g0347000/Os05g0494200/Os05g0494900/Os05g0563500/Os05g0576300/Os07g0164000/Os08g0357300/Os09g0306400/Os09g0497100/Os10g0577600/Os11g0102800/Os11g0180…	35
BP	GO:0034260	negative regulation of GTPase activity	5/1120	11/9610	0.005379	0.005379	0.484269	Os01g0786900/Os04g0658600/Os05g0405900/Os06g0622800/Os11g0206700	5
BP	GO:0033673	negative regulation of kinase activity	8/1120	25/9610	0.00581298	0.00581298	0.484269	Os01g0583100/Os03g0710800/Os05g0115800/Os05g0231100/Os05g0347000/Os05g0563500/Os11g0180200/Os12g0174800	8
BP	GO:0044092	negative regulation of molecular function	32/1120	182/9610	0.0110534	0.0110534	0.609425	Os01g0270100/Os01g0583100/Os01g0747800/Os01g0765400/Os01g0786900/Os01g0915200/Os03g0190000/Os03g0271400/Os03g0429000/Os03g0610650/Os03g0710800/Os03g0845000/Os04g0304200/Os04g0438400/Os04g0526600/Os04g0658600/Os05g0115800/Os05g0231100/Os05g0347000/Os05g0405900/Os05g0494200/Os05g0519000/Os05g0563500/Os06g0275500/Os06g0622800/Os08g0450200/Os10g0542200/Os11g0180200/Os11g0206700/Os11g0230700/Os11g0611…	32
BP	GO:0045936	negative regulation of phosphate metabolic process	11/1120	51/9610	0.0304095	0.0304095	0.688994	Os01g0583100/Os03g0710800/Os04g0658600/Os05g0115800/Os05g0126300/Os05g0231100/Os05g0347000/Os05g0563500/Os07g0168000/Os11g0180200/Os12g0174800	11
BP	GO:0010563	negative regulation of phosphorus metabolic process	11/1120	51/9610	0.0304095	0.0304095	0.688994	Os01g0583100/Os03g0710800/Os04g0658600/Os05g0115800/Os05g0126300/Os05g0231100/Os05g0347000/Os05g0563500/Os07g0168000/Os11g0180200/Os12g0174800	11
BP	GO:0042326	negative regulation of phosphorylation	9/1120	32/9610	0.00893875	0.00893875	0.593114	Os01g0583100/Os03g0710800/Os05g0115800/Os05g0126300/Os05g0231100/Os05g0347000/Os05g0563500/Os11g0180200/Os12g0174800	9
BP	GO:0006469	negative regulation of protein kinase activity	8/1120	25/9610	0.00581298	0.00581298	0.484269	Os01g0583100/Os03g0710800/Os05g0115800/Os05g0231100/Os05g0347000/Os05g0563500/Os11g0180200/Os12g0174800	8
BP	GO:0051248	negative regulation of protein metabolic process	35/1120	213/9610	0.0219514	0.0219514	0.661831	Os01g0270100/Os01g0583100/Os01g0765400/Os01g0915200/Os02g0121200/Os02g0754100/Os03g0429000/Os03g0610650/Os03g0710800/Os03g0719800/Os03g0845000/Os03g0853700/Os04g0465700/Os04g0504800/Os04g0526600/Os04g0572600/Os05g0115800/Os05g0126300/Os05g0231100/Os05g0347000/Os05g0494200/Os05g0494900/Os05g0563500/Os05g0576300/Os07g0164000/Os08g0357300/Os09g0306400/Os09g0497100/Os10g0577600/Os11g0102800/Os11g0180…	35
BP	GO:0001933	negative regulation of protein phosphorylation	9/1120	30/9610	0.0056439	0.0056439	0.484269	Os01g0583100/Os03g0710800/Os05g0115800/Os05g0126300/Os05g0231100/Os05g0347000/Os05g0563500/Os11g0180200/Os12g0174800	9
BP	GO:0071901	negative regulation of protein serine/threonine kinase activity	6/1120	16/9610	0.0070404	0.0070404	0.544986	Os03g0710800/Os05g0115800/Os05g0231100/Os05g0563500/Os11g0180200/Os12g0174800	6
BP	GO:0009968	negative regulation of signal transduction	27/1120	163/9610	0.0370071	0.0370071	0.74301	Os01g0144500/Os01g0148000/Os01g0150100/Os01g0286100/Os01g0583100/Os01g0616100/Os02g0220700/Os03g0160100/Os03g0239300/Os03g0607700/Os03g0639300/Os04g0602900/Os05g0115800/Os05g0126300/Os05g0139100/Os05g0231100/Os05g0392050/Os05g0421600/Os05g0516900/Os08g0359500/Os08g0554000/Os09g0438700/Os09g0514400/Os09g0566550/Os11g0180200/Os11g0184900/Os12g0174800	27
BP	GO:0023057	negative regulation of signaling	29/1120	169/9610	0.020532	0.020532	0.661831	Os01g0144500/Os01g0148000/Os01g0150100/Os01g0286100/Os01g0583100/Os01g0616100/Os02g0220700/Os03g0160100/Os03g0239300/Os03g0607700/Os03g0639300/Os04g0602900/Os05g0115800/Os05g0126300/Os05g0139100/Os05g0231100/Os05g0392050/Os05g0421600/Os05g0516900/Os06g0152000/Os07g0672500/Os08g0359500/Os08g0554000/Os09g0438700/Os09g0514400/Os09g0566550/Os11g0180200/Os11g0184900/Os12g0174800	29
BP	GO:0051348	negative regulation of transferase activity	8/1120	31/9610	0.0225787	0.0225787	0.661831	Os01g0583100/Os03g0710800/Os05g0115800/Os05g0231100/Os05g0347000/Os05g0563500/Os11g0180200/Os12g0174800	8
BP	GO:0017148	negative regulation of translation	15/1120	79/9610	0.0375864	0.0375864	0.74301	Os02g0121200/Os02g0754100/Os03g0719800/Os03g0853700/Os04g0465700/Os04g0504800/Os04g0572600/Os05g0576300/Os07g0164000/Os08g0357300/Os09g0306400/Os09g0497100/Os11g0102800/Os11g0472000/Os12g0102400	15
MF	GO:0050145	nucleoside monophosphate kinase activity	4/970	11/8284	0.0313673	0.0313673	0.718993	Os03g0320900/Os07g0639900/Os08g0109300/Os12g0236400	4
BP	GO:0046940	nucleoside monophosphate phosphorylation	4/1120	11/9610	0.0308981	0.0308981	0.688994	Os03g0320900/Os07g0639900/Os08g0109300/Os12g0236400	4
BP	GO:0009311	oligosaccharide metabolic process	15/1120	81/9610	0.0456446	0.0456446	0.771536	Os01g0332100/Os02g0247200/Os02g0661100/Os02g0765400/Os02g0798100/Os03g0314800/Os05g0438600/Os06g0222100/Os07g0558100/Os08g0445700/Os09g0369400/Os09g0397300/Os10g0163310/Os11g0525600/Os11g0572400	15
BP	GO:1903825	organic acid transmembrane transport	23/1120	106/9610	0.00218863	0.00218863	0.477241	Os01g0225000/Os01g0607200/Os01g0621200/Os01g0737500/Os01g0898900/Os02g0604300/Os02g0768300/Os03g0817200/Os04g0417000/Os04g0435100/Os04g0490600/Os04g0565500/Os04g0571600/Os06g0210000/Os06g0268800/Os06g0523400/Os06g0644700/Os09g0297400/Os09g0472100/Os09g0520600/Os10g0572100/Os12g0156866/Os12g0580400	23
MF	GO:0005342	organic acid transmembrane transporter activity	23/970	105/8284	0.00202351	0.00202351	0.564454	Os01g0225000/Os01g0607200/Os01g0621200/Os01g0737500/Os01g0898900/Os02g0604300/Os02g0768300/Os03g0817200/Os04g0417000/Os04g0435100/Os04g0490600/Os04g0565500/Os04g0571600/Os06g0210000/Os06g0268800/Os06g0523400/Os06g0644700/Os09g0297400/Os09g0472100/Os09g0520600/Os10g0572100/Os12g0156866/Os12g0580400	23
BP	GO:0015849	organic acid transport	24/1120	120/9610	0.00540522	0.00540522	0.484269	Os01g0225000/Os01g0607200/Os01g0621200/Os01g0737500/Os01g0898900/Os02g0604300/Os02g0768300/Os03g0817200/Os04g0417000/Os04g0435100/Os04g0490600/Os04g0565500/Os04g0571600/Os05g0126300/Os06g0210000/Os06g0268800/Os06g0523400/Os06g0644700/Os09g0297400/Os09g0472100/Os09g0520600/Os10g0572100/Os12g0156866/Os12g0580400	24
MF	GO:0008514	organic anion transmembrane transporter activity	26/970	138/8284	0.0091771	0.0091771	0.718993	Os01g0225000/Os01g0607200/Os01g0621200/Os01g0737500/Os01g0898900/Os01g0934200/Os02g0604300/Os02g0768300/Os03g0817200/Os04g0417000/Os04g0435100/Os04g0490600/Os04g0565500/Os04g0571600/Os06g0210000/Os06g0268800/Os06g0523400/Os06g0644700/Os09g0297400/Os09g0472100/Os09g0520600/Os10g0572100/Os11g0661300/Os12g0156866/Os12g0580400/Os12g0638200	26
BP	GO:0015711	organic anion transport	29/1120	182/9610	0.0490199	0.0490199	0.816752	Os01g0225000/Os01g0607200/Os01g0621200/Os01g0737500/Os01g0898900/Os01g0934200/Os02g0604300/Os02g0768300/Os03g0817200/Os04g0417000/Os04g0435100/Os04g0490600/Os04g0565500/Os04g0571600/Os06g0210000/Os06g0268800/Os06g0523400/Os06g0644700/Os09g0297400/Os09g0472100/Os09g0520600/Os10g0412000/Os10g0412050/Os10g0572100/Os11g0446500/Os11g0661300/Os12g0156866/Os12g0580400/Os12g0638200	29
MF	GO:0015101	organic cation transmembrane transporter activity	5/970	17/8284	0.0405122	0.0405122	0.729083	Os01g0225000/Os01g0934200/Os04g0681400/Os05g0361900/Os07g0295000	5
BP	GO:0015695	organic cation transport	6/1120	23/9610	0.0437311	0.0437311	0.771536	Os01g0225000/Os01g0934200/Os04g0509600/Os04g0681400/Os05g0361900/Os07g0295000	6
BP	GO:0035335	peptidyl-tyrosine dephosphorylation	4/1120	10/9610	0.0216184	0.0216184	0.661831	Os02g0771400/Os05g0115800/Os11g0180200/Os12g0174800	4
BP	GO:0010088	phloem development	6/1120	19/9610	0.0175794	0.0175794	0.661393	Os03g0764600/Os04g0681400/Os06g0664800/Os07g0119300/Os08g0346400/Os08g0434700	6
BP	GO:0010233	phloem transport	7/1120	26/9610	0.0257041	0.0257041	0.671215	Os01g0533000/Os01g0533100/Os01g0976300/Os02g0276500/Os03g0751100/Os08g0541300/Os12g0638200	7
MF	GO:0016791	phosphatase activity	33/970	204/8284	0.0328643	0.0328643	0.718993	Os01g0390900/Os01g0583100/Os01g0716800/Os01g0720400/Os01g0857000/Os02g0169900/Os02g0471500/Os02g0639000/Os02g0661100/Os02g0771400/Os02g0816100/Os03g0238600/Os03g0268600/Os03g0626500/Os03g0805400/Os05g0115800/Os05g0141700/Os05g0438600/Os05g0457800/Os06g0152000/Os06g0222100/Os07g0191000/Os08g0445700/Os09g0325700/Os09g0369400/Os09g0397300/Os10g0390900/Os10g0568900/Os11g0151700/Os11g0180200/Os12g0151…	33
BP	GO:0006661	phosphatidylinositol biosynthetic process	9/1120	41/9610	0.0431644	0.0431644	0.771536	Os02g0622200/Os03g0200600/Os03g0262000/Os03g0626500/Os08g0104700/Os08g0307400/Os09g0474800/Os11g0479232/Os12g0498700	9
MF	GO:0042578	phosphoric ester hydrolase activity	39/970	231/8284	0.0113078	0.0113078	0.718993	Os01g0390900/Os01g0583100/Os01g0716800/Os01g0720400/Os01g0857000/Os02g0169900/Os02g0471500/Os02g0639000/Os02g0661100/Os02g0771400/Os02g0816100/Os03g0238600/Os03g0268600/Os03g0626500/Os03g0805400/Os03g0840800/Os05g0115800/Os05g0127200/Os05g0141700/Os05g0438600/Os05g0457800/Os06g0152000/Os06g0222100/Os07g0191000/Os07g0260400/Os08g0445700/Os08g0503200/Os09g0325700/Os09g0369400/Os09g0397300/Os09g0543…	39
BP	GO:0016128	phytosteroid metabolic process	9/1120	38/9610	0.0275179	0.0275179	0.682203	Os01g0388000/Os01g0851600/Os02g0204700/Os03g0227700/Os05g0405500/Os05g0405600/Os06g0110000/Os06g0600400/Os07g0647200	9
BP	GO:0009832	plant-type cell wall biogenesis	24/1120	130/9610	0.0145678	0.0145678	0.621127	Os01g0157700/Os01g0675500/Os01g0750300/Os01g0880200/Os02g0498700/Os02g0695200/Os03g0107900/Os03g0754500/Os03g0808100/Os04g0398600/Os04g0443801/Os04g0536500/Os05g0176100/Os05g0576300/Os06g0237400/Os06g0593800/Os06g0687400/Os07g0567000/Os09g0114500/Os10g0341700/Os10g0497700/Os11g0507200/Os12g0145900/Os12g0632900	24
BP	GO:0071669	plant-type cell wall organization or biogenesis	35/1120	224/9610	0.0425331	0.0425331	0.771536	Os01g0157700/Os01g0675500/Os01g0750300/Os01g0851100/Os01g0880200/Os01g0963000/Os02g0498700/Os02g0679500/Os02g0695200/Os03g0101600/Os03g0107900/Os03g0656800/Os03g0754500/Os03g0808100/Os04g0398600/Os04g0443801/Os04g0536500/Os04g0569100/Os05g0176100/Os05g0576300/Os06g0111800/Os06g0237400/Os06g0593800/Os06g0687400/Os07g0567000/Os08g0503200/Os09g0114500/Os10g0148700/Os10g0341700/Os10g0343400/Os10g0497…	35
BP	GO:0009834	plant-type secondary cell wall biogenesis	14/1120	62/9610	0.0105882	0.0105882	0.609425	Os01g0157700/Os01g0675500/Os01g0750300/Os01g0880200/Os02g0695200/Os03g0107900/Os03g0808100/Os04g0398600/Os04g0443801/Os04g0536500/Os05g0576300/Os07g0567000/Os12g0145900/Os12g0632900	14
CC	GO:0009528	plastid inner membrane	11/1109	50/9657	0.0240751	0.0240751	0.999998	Os02g0122400/Os02g0187600/Os02g0276500/Os02g0608900/Os04g0524400/Os06g0129100/Os09g0297400/Os09g0570300/Os10g0492101/Os10g0492300/Os10g0567400	11
BP	GO:0000271	polysaccharide biosynthetic process	22/1120	130/9610	0.0455043	0.0455043	0.771536	Os01g0157700/Os01g0675500/Os01g0720600/Os01g0750300/Os01g0880200/Os02g0498700/Os02g0712500/Os03g0107900/Os03g0684500/Os03g0796900/Os03g0808100/Os04g0398600/Os05g0176100/Os05g0533600/Os06g0687400/Os07g0567000/Os07g0687900/Os09g0298200/Os10g0189100/Os10g0341700/Os10g0555100/Os11g0507200	22
BP	GO:0009896	positive regulation of catabolic process	24/1120	126/9610	0.0100145	0.0100145	0.609425	Os01g0772600/Os02g0121200/Os02g0290300/Os02g0325100/Os02g0754100/Os03g0145900/Os03g0271400/Os04g0465700/Os04g0492100/Os04g0504800/Os04g0572600/Os05g0563500/Os05g0576300/Os07g0164000/Os07g0691800/Os08g0123300/Os09g0434900/Os09g0497100/Os10g0456800/Os10g0542200/Os10g0575950/Os11g0102800/Os11g0611100/Os12g0102400	24
BP	GO:0031346	positive regulation of cell projection organization	5/1120	15/9610	0.0235138	0.0235138	0.668892	Os01g0786900/Os03g0263500/Os05g0405900/Os07g0271000/Os10g0390900	5
BP	GO:0031331	positive regulation of cellular catabolic process	23/1120	123/9610	0.0142959	0.0142959	0.621127	Os01g0772600/Os02g0121200/Os02g0290300/Os02g0325100/Os02g0754100/Os03g0145900/Os03g0271400/Os04g0465700/Os04g0492100/Os04g0504800/Os04g0572600/Os05g0563500/Os05g0576300/Os07g0164000/Os07g0691800/Os08g0123300/Os09g0434900/Os09g0497100/Os10g0456800/Os10g0542200/Os11g0102800/Os11g0611100/Os12g0102400	23
BP	GO:1903364	positive regulation of cellular protein catabolic process	12/1120	45/9610	0.00435922	0.00435922	0.484269	Os01g0772600/Os02g0325100/Os03g0145900/Os03g0271400/Os04g0492100/Os05g0563500/Os07g0691800/Os08g0123300/Os09g0434900/Os10g0456800/Os10g0542200/Os11g0611100	12
BP	GO:1901800	positive regulation of proteasomal protein catabolic process	12/1120	44/9610	0.00356697	0.00356697	0.477241	Os01g0772600/Os02g0325100/Os03g0145900/Os03g0271400/Os04g0492100/Os05g0563500/Os07g0691800/Os08g0123300/Os09g0434900/Os10g0456800/Os10g0542200/Os11g0611100	12
BP	GO:0032436	positive regulation of proteasomal ubiquitin-dependent protein catabolic process	10/1120	32/9610	0.00256938	0.00256938	0.477241	Os01g0772600/Os03g0145900/Os03g0271400/Os04g0492100/Os05g0563500/Os08g0123300/Os09g0434900/Os10g0456800/Os10g0542200/Os11g0611100	10
BP	GO:0045732	positive regulation of protein catabolic process	13/1120	48/9610	0.00263304	0.00263304	0.477241	Os01g0772600/Os02g0325100/Os03g0145900/Os03g0271400/Os04g0492100/Os05g0563500/Os07g0691800/Os08g0123300/Os09g0434900/Os10g0456800/Os10g0542200/Os10g0575950/Os11g0611100	13
BP	GO:1903322	positive regulation of protein modification by small protein conjugation or removal	8/1120	19/9610	0.000768583	0.000768583	0.477241	Os01g0782200/Os03g0145900/Os03g0271400/Os05g0147133/Os08g0123300/Os10g0456800/Os10g0542200/Os11g0611100	8
BP	GO:0031398	positive regulation of protein ubiquitination	8/1120	19/9610	0.000768583	0.000768583	0.477241	Os01g0782200/Os03g0145900/Os03g0271400/Os05g0147133/Os08g0123300/Os10g0456800/Os10g0542200/Os11g0611100	8
BP	GO:0045862	positive regulation of proteolysis	12/1120	58/9610	0.032931	0.032931	0.710977	Os01g0772600/Os02g0325100/Os03g0145900/Os03g0271400/Os04g0492100/Os05g0563500/Os07g0691800/Os08g0123300/Os09g0434900/Os10g0456800/Os10g0542200/Os11g0611100	12
BP	GO:1903052	positive regulation of proteolysis involved in cellular protein catabolic process	12/1120	44/9610	0.00356697	0.00356697	0.477241	Os01g0772600/Os02g0325100/Os03g0145900/Os03g0271400/Os04g0492100/Os05g0563500/Os07g0691800/Os08g0123300/Os09g0434900/Os10g0456800/Os10g0542200/Os11g0611100	12
BP	GO:2000060	positive regulation of ubiquitin-dependent protein catabolic process	10/1120	33/9610	0.0033082	0.0033082	0.477241	Os01g0772600/Os03g0145900/Os03g0271400/Os04g0492100/Os05g0563500/Os08g0123300/Os09g0434900/Os10g0456800/Os10g0542200/Os11g0611100	10
BP	GO:0055075	potassium ion homeostasis	7/1120	26/9610	0.0257041	0.0257041	0.671215	Os01g0141100/Os01g0836600/Os02g0689900/Os03g0142800/Os03g0190000/Os03g0281900/Os11g0648000	7
MF	GO:0004659	prenyltransferase activity	6/970	22/8284	0.0364289	0.0364289	0.718993	Os01g0150100/Os01g0695300/Os04g0657100/Os05g0582300/Os08g0512300/Os09g0514400	6
BP	GO:0010498	proteasomal protein catabolic process	43/1120	270/9610	0.0200282	0.0200282	0.661831	Os01g0148000/Os01g0209000/Os01g0772600/Os01g0893400/Os02g0106600/Os02g0178600/Os02g0325100/Os02g0636400/Os02g0639800/Os02g0676500/Os02g0692000/Os02g0743100/Os02g0743700/Os02g0825600/Os03g0145900/Os03g0271400/Os03g0648600/Os03g0678400/Os04g0419550/Os04g0482300/Os04g0492100/Os04g0670800/Os05g0439000/Os05g0563500/Os05g0592400/Os06g0231600/Os06g0233200/Os06g0271600/Os07g0484300/Os07g0618000/Os07g0691…	43
BP	GO:0043161	proteasome-mediated ubiquitin-dependent protein catabolic process	41/1120	247/9610	0.0118939	0.0118939	0.609425	Os01g0148000/Os01g0209000/Os01g0772600/Os01g0893400/Os02g0106600/Os02g0178600/Os02g0325100/Os02g0636400/Os02g0639800/Os02g0676500/Os02g0692000/Os02g0743100/Os02g0743700/Os03g0145900/Os03g0271400/Os03g0648600/Os04g0419550/Os04g0482300/Os04g0492100/Os04g0670800/Os05g0439000/Os05g0563500/Os05g0592400/Os06g0231600/Os06g0233200/Os06g0271600/Os07g0484300/Os07g0618000/Os07g0691800/Os08g0123300/Os08g0224…	41
BP	GO:0051865	protein autoubiquitination	11/1120	44/9610	0.0104007	0.0104007	0.609425	Os02g0539200/Os03g0145900/Os04g0686000/Os08g0241400/Os08g0548300/Os09g0486500/Os09g0504700/Os09g0535100/Os10g0456800/Os11g0102800/Os12g0102400	11
BP	GO:0032446	protein modification by small protein conjugation	61/1120	385/9610	0.00724271	0.00724271	0.544986	Os01g0148000/Os01g0605300/Os01g0610700/Os01g0782200/Os02g0106600/Os02g0178600/Os02g0234300/Os02g0539200/Os02g0636400/Os02g0639800/Os02g0665800/Os02g0676500/Os02g0692000/Os02g0743100/Os02g0743700/Os02g0771100/Os03g0145900/Os03g0271400/Os03g0648600/Os03g0678400/Os04g0348400/Os04g0419550/Os04g0489800/Os04g0492100/Os04g0505700/Os04g0667800/Os04g0686000/Os05g0125000/Os05g0147133/Os05g0365000/Os05g0392…	61
BP	GO:0070647	protein modification by small protein conjugation or removal	62/1120	415/9610	0.0226263	0.0226263	0.661831	Os01g0148000/Os01g0605300/Os01g0610700/Os01g0782200/Os02g0106600/Os02g0178600/Os02g0234300/Os02g0539200/Os02g0636400/Os02g0639800/Os02g0654500/Os02g0665800/Os02g0676500/Os02g0692000/Os02g0743100/Os02g0743700/Os02g0771100/Os03g0145900/Os03g0271400/Os03g0648600/Os03g0678400/Os04g0348400/Os04g0419550/Os04g0489800/Os04g0492100/Os04g0505700/Os04g0667800/Os04g0686000/Os05g0125000/Os05g0147133/Os05g0365…	62
MF	GO:0004725	protein tyrosine phosphatase activity	4/970	10/8284	0.0219558	0.0219558	0.718993	Os02g0771400/Os05g0115800/Os11g0180200/Os12g0174800	4
BP	GO:0016567	protein ubiquitination	58/1120	367/9610	0.00915366	0.00915366	0.593114	Os01g0148000/Os01g0605300/Os01g0610700/Os01g0782200/Os02g0106600/Os02g0178600/Os02g0234300/Os02g0539200/Os02g0636400/Os02g0639800/Os02g0665800/Os02g0676500/Os02g0692000/Os02g0743100/Os02g0743700/Os02g0771100/Os03g0145900/Os03g0271400/Os03g0648600/Os03g0678400/Os04g0348400/Os04g0419550/Os04g0489800/Os04g0492100/Os04g0505700/Os04g0667800/Os04g0686000/Os05g0147133/Os05g0365000/Os05g0392050/Os05g0439…	58
BP	GO:0009787	regulation of abscisic acid-activated signaling pathway	23/1120	123/9610	0.0142959	0.0142959	0.621127	Os01g0150100/Os01g0583100/Os01g0656600/Os01g0827500/Os02g0702500/Os03g0160100/Os03g0239300/Os03g0607700/Os03g0700800/Os03g0840800/Os04g0602900/Os05g0125000/Os05g0392050/Os05g0421600/Os05g0473500/Os07g0260400/Os08g0492500/Os08g0554000/Os09g0378700/Os09g0438700/Os09g0514400/Os09g0543100/Os11g0184900	23
BP	GO:0009894	regulation of catabolic process	36/1120	203/9610	0.00640234	0.00640234	0.514976	Os01g0148000/Os01g0772600/Os01g0923700/Os01g0958500/Os02g0121200/Os02g0290300/Os02g0325100/Os02g0754100/Os03g0145900/Os03g0271400/Os04g0465700/Os04g0472400/Os04g0492100/Os04g0504800/Os04g0572600/Os05g0126300/Os05g0563500/Os05g0576300/Os07g0164000/Os07g0241600/Os07g0241700/Os07g0241800/Os07g0467200/Os07g0691800/Os08g0123300/Os08g0305300/Os09g0434900/Os09g0497100/Os10g0456800/Os10g0542200/Os10g0575…	36
BP	GO:1902806	regulation of cell cycle G1/S phase transition	5/1120	14/9610	0.0173007	0.0173007	0.661393	Os01g0897000/Os01g0958500/Os07g0627300/Os11g0102800/Os12g0102400	5
BP	GO:0031329	regulation of cellular catabolic process	31/1120	186/9610	0.0248945	0.0248945	0.671215	Os01g0772600/Os01g0923700/Os01g0958500/Os02g0121200/Os02g0290300/Os02g0325100/Os02g0754100/Os03g0145900/Os03g0271400/Os04g0465700/Os04g0472400/Os04g0492100/Os04g0504800/Os04g0572600/Os05g0126300/Os05g0563500/Os05g0576300/Os07g0164000/Os07g0467200/Os07g0691800/Os08g0123300/Os08g0305300/Os09g0434900/Os09g0497100/Os10g0456800/Os10g0542200/Os11g0102800/Os11g0129700/Os11g0498600/Os11g0611100/Os12g0102…	31
BP	GO:1903362	regulation of cellular protein catabolic process	12/1120	56/9610	0.0255815	0.0255815	0.671215	Os01g0772600/Os02g0325100/Os03g0145900/Os03g0271400/Os04g0492100/Os05g0563500/Os07g0691800/Os08g0123300/Os09g0434900/Os10g0456800/Os10g0542200/Os11g0611100	12
BP	GO:0032268	regulation of cellular protein metabolic process	62/1120	418/9610	0.0258975	0.0258975	0.671215	Os01g0218900/Os01g0270100/Os01g0583100/Os01g0655300/Os01g0765400/Os01g0772600/Os01g0782200/Os01g0915200/Os02g0121200/Os02g0325100/Os02g0754100/Os03g0145900/Os03g0146300/Os03g0160100/Os03g0271400/Os03g0292700/Os03g0355800/Os03g0367800/Os03g0429000/Os03g0610650/Os03g0710800/Os03g0719800/Os03g0845000/Os03g0853700/Os04g0465700/Os04g0492100/Os04g0504800/Os04g0526600/Os04g0572600/Os05g0115800/Os05g0126…	62
BP	GO:1905957	regulation of cellular response to alcohol	23/1120	123/9610	0.0142959	0.0142959	0.621127	Os01g0150100/Os01g0583100/Os01g0656600/Os01g0827500/Os02g0702500/Os03g0160100/Os03g0239300/Os03g0607700/Os03g0700800/Os03g0840800/Os04g0602900/Os05g0125000/Os05g0392050/Os05g0421600/Os05g0473500/Os07g0260400/Os08g0492500/Os08g0554000/Os09g0378700/Os09g0438700/Os09g0514400/Os09g0543100/Os11g0184900	23
BP	GO:0043405	regulation of MAP kinase activity	6/1120	21/9610	0.0287303	0.0287303	0.688994	Os03g0160100/Os03g0292700/Os05g0115800/Os07g0119000/Os11g0180200/Os12g0174800	6
BP	GO:1903311	regulation of mRNA metabolic process	18/1120	96/9610	0.027316	0.027316	0.682203	Os01g0958500/Os02g0121200/Os02g0245000/Os02g0610600/Os02g0754100/Os03g0172000/Os04g0465700/Os04g0472400/Os04g0504800/Os04g0572600/Os05g0120100/Os05g0140500/Os05g0494900/Os05g0576300/Os07g0164000/Os09g0497100/Os11g0102800/Os12g0102400	18
BP	GO:0050684	regulation of mRNA processing	8/1120	34/9610	0.0380404	0.0380404	0.745665	Os02g0121200/Os02g0245000/Os02g0610600/Os03g0172000/Os04g0472400/Os05g0120100/Os05g0140500/Os05g0494900	8
BP	GO:0061136	regulation of proteasomal protein catabolic process	12/1120	55/9610	0.0223933	0.0223933	0.661831	Os01g0772600/Os02g0325100/Os03g0145900/Os03g0271400/Os04g0492100/Os05g0563500/Os07g0691800/Os08g0123300/Os09g0434900/Os10g0456800/Os10g0542200/Os11g0611100	12
BP	GO:0032434	regulation of proteasomal ubiquitin-dependent protein catabolic process	10/1120	41/9610	0.0169491	0.0169491	0.661393	Os01g0772600/Os03g0145900/Os03g0271400/Os04g0492100/Os05g0563500/Os08g0123300/Os09g0434900/Os10g0456800/Os10g0542200/Os11g0611100	10
BP	GO:0042176	regulation of protein catabolic process	13/1120	61/9610	0.0215476	0.0215476	0.661831	Os01g0772600/Os02g0325100/Os03g0145900/Os03g0271400/Os04g0492100/Os05g0563500/Os07g0691800/Os08g0123300/Os09g0434900/Os10g0456800/Os10g0542200/Os10g0575950/Os11g0611100	13
BP	GO:0051246	regulation of protein metabolic process	65/1120	454/9610	0.0440737	0.0440737	0.771536	Os01g0218900/Os01g0270100/Os01g0583100/Os01g0655300/Os01g0765400/Os01g0772600/Os01g0782200/Os01g0893400/Os01g0915200/Os02g0121200/Os02g0325100/Os02g0754100/Os03g0145900/Os03g0146300/Os03g0160100/Os03g0271400/Os03g0292700/Os03g0355800/Os03g0367800/Os03g0429000/Os03g0610650/Os03g0710800/Os03g0719800/Os03g0845000/Os03g0853700/Os04g0465700/Os04g0482300/Os04g0492100/Os04g0504800/Os04g0526600/Os04g0572…	65
BP	GO:1903320	regulation of protein modification by small protein conjugation or removal	8/1120	27/9610	0.00966296	0.00966296	0.609193	Os01g0782200/Os03g0145900/Os03g0271400/Os05g0147133/Os08g0123300/Os10g0456800/Os10g0542200/Os11g0611100	8
BP	GO:0071900	regulation of protein serine/threonine kinase activity	11/1120	49/9610	0.0230519	0.0230519	0.663847	Os03g0146300/Os03g0160100/Os03g0292700/Os03g0710800/Os05g0115800/Os05g0231100/Os05g0563500/Os07g0119000/Os09g0423300/Os11g0180200/Os12g0174800	11
BP	GO:0031396	regulation of protein ubiquitination	8/1120	25/9610	0.00581298	0.00581298	0.484269	Os01g0782200/Os03g0145900/Os03g0271400/Os05g0147133/Os08g0123300/Os10g0456800/Os10g0542200/Os11g0611100	8
BP	GO:1903050	regulation of proteolysis involved in cellular protein catabolic process	12/1120	55/9610	0.0223933	0.0223933	0.661831	Os01g0772600/Os02g0325100/Os03g0145900/Os03g0271400/Os04g0492100/Os05g0563500/Os07g0691800/Os08g0123300/Os09g0434900/Os10g0456800/Os10g0542200/Os11g0611100	12
BP	GO:1901419	regulation of response to alcohol	23/1120	123/9610	0.0142959	0.0142959	0.621127	Os01g0150100/Os01g0583100/Os01g0656600/Os01g0827500/Os02g0702500/Os03g0160100/Os03g0239300/Os03g0607700/Os03g0700800/Os03g0840800/Os04g0602900/Os05g0125000/Os05g0392050/Os05g0421600/Os05g0473500/Os07g0260400/Os08g0492500/Os08g0554000/Os09g0378700/Os09g0438700/Os09g0514400/Os09g0543100/Os11g0184900	23
BP	GO:0010082	regulation of root meristem growth	5/1120	17/9610	0.0398254	0.0398254	0.759753	Os01g0904700/Os03g0764600/Os03g0790600/Os05g0563500/Os07g0119300	5
BP	GO:0090333	regulation of stomatal closure	6/1120	14/9610	0.00324069	0.00324069	0.477241	Os01g0827500/Os03g0840800/Os05g0473500/Os07g0260400/Os09g0543100/Os11g0648000	6
BP	GO:0010119	regulation of stomatal movement	16/1120	70/9610	0.00577771	0.00577771	0.484269	Os01g0583100/Os01g0827500/Os02g0771100/Os03g0145900/Os03g0700800/Os03g0764600/Os03g0840800/Os04g0304200/Os05g0473500/Os06g0102600/Os07g0119300/Os07g0260400/Os09g0378700/Os09g0543100/Os10g0456800/Os11g0648000	16
BP	GO:1902456	regulation of stomatal opening	4/1120	12/9610	0.0421742	0.0421742	0.771536	Os01g0583100/Os03g0145900/Os06g0102600/Os10g0456800	4
BP	GO:2000058	regulation of ubiquitin-dependent protein catabolic process	10/1120	42/9610	0.0199928	0.0199928	0.661831	Os01g0772600/Os03g0145900/Os03g0271400/Os04g0492100/Os05g0563500/Os08g0123300/Os09g0434900/Os10g0456800/Os10g0542200/Os11g0611100	10
BP	GO:0097366	response to bronchodilator	7/1120	25/9610	0.0208179	0.0208179	0.661831	Os01g0897600/Os02g0580500/Os02g0695200/Os03g0667300/Os04g0462900/Os04g0669900/Os12g0448900	7
BP	GO:0009743	response to carbohydrate	24/1120	140/9610	0.0332228	0.0332228	0.710977	Os01g0127900/Os01g0859300/Os02g0220700/Os03g0160100/Os03g0232900/Os03g0324200/Os03g0324300/Os03g0700800/Os03g0759500/Os03g0796900/Os04g0423100/Os04g0482300/Os05g0105900/Os05g0313900/Os05g0438600/Os06g0152000/Os06g0194900/Os07g0170100/Os07g0679700/Os08g0357300/Os09g0306400/Os09g0566550/Os11g0129700/Os12g0183100	24
BP	GO:0010200	response to chitin	22/1120	103/9610	0.00331763	0.00331763	0.477241	Os01g0571300/Os01g0859300/Os02g0178600/Os02g0539200/Os02g0743700/Os04g0686000/Os05g0420300/Os05g0476700/Os06g0231600/Os07g0119000/Os07g0558100/Os08g0474000/Os08g0492500/Os08g0538300/Os09g0362900/Os09g0417800/Os09g0511000/Os09g0526600/Os09g0540800/Os10g0478300/Os11g0700500/Os12g0567300	22
BP	GO:0034285	response to disaccharide	14/1120	73/9610	0.0404406	0.0404406	0.760749	Os01g0127900/Os02g0220700/Os03g0160100/Os03g0232900/Os03g0759500/Os05g0313900/Os06g0194900/Os07g0170100/Os07g0679700/Os08g0357300/Os09g0306400/Os09g0566550/Os11g0129700/Os12g0183100	14
BP	GO:0010039	response to iron ion	13/1120	60/9610	0.0189057	0.0189057	0.661831	Os01g0897600/Os02g0220700/Os02g0695200/Os03g0160100/Os03g0324200/Os03g0324300/Os03g0667300/Os03g0700800/Os04g0669900/Os06g0103800/Os09g0490200/Os09g0566550/Os11g0106700	13
BP	GO:0002237	response to molecule of bacterial origin	11/1120	52/9610	0.0346564	0.0346564	0.728295	Os01g0151400/Os01g0827500/Os01g0960800/Os02g0165100/Os02g0695200/Os03g0700800/Os04g0472400/Os04g0647800/Os05g0473500/Os08g0538300/Os09g0511000	11
BP	GO:0002238	response to molecule of fungal origin	5/1120	17/9610	0.0398254	0.0398254	0.759753	Os01g0827500/Os05g0473500/Os07g0691300/Os08g0538300/Os09g0511000	5
BP	GO:0071731	response to nitric oxide	7/1120	25/9610	0.0208179	0.0208179	0.661831	Os01g0897600/Os02g0580500/Os02g0695200/Os03g0667300/Os04g0462900/Os04g0669900/Os12g0448900	7
BP	GO:1901698	response to nitrogen compound	53/1120	351/9610	0.0277838	0.0277838	0.682203	Os01g0148000/Os01g0209000/Os01g0551100/Os01g0571300/Os01g0859300/Os01g0897600/Os02g0178600/Os02g0325100/Os02g0539200/Os02g0580500/Os02g0626100/Os02g0639800/Os02g0689900/Os02g0695200/Os02g0743700/Os02g0813800/Os02g0825600/Os03g0667300/Os03g0678400/Os03g0679700/Os04g0462900/Os04g0465700/Os04g0482300/Os04g0572600/Os04g0669900/Os04g0686000/Os05g0420300/Os05g0476700/Os05g0529200/Os06g0231600/Os06g0342…	53
BP	GO:0010243	response to organonitrogen compound	36/1120	228/9610	0.0350496	0.0350496	0.729981	Os01g0148000/Os01g0209000/Os01g0571300/Os01g0859300/Os02g0178600/Os02g0325100/Os02g0539200/Os02g0626100/Os02g0639800/Os02g0743700/Os02g0813800/Os02g0825600/Os03g0678400/Os03g0679700/Os04g0686000/Os05g0420300/Os05g0476700/Os05g0529200/Os06g0231600/Os07g0119000/Os07g0558100/Os07g0561300/Os07g0691800/Os08g0474000/Os08g0492500/Os08g0538300/Os09g0362900/Os09g0417800/Os09g0511000/Os09g0526600/Os09g0540…	36
BP	GO:0009744	response to sucrose	14/1120	72/9610	0.0364374	0.0364374	0.74301	Os01g0127900/Os02g0220700/Os03g0160100/Os03g0232900/Os03g0759500/Os05g0313900/Os06g0194900/Os07g0170100/Os07g0679700/Os08g0357300/Os09g0306400/Os09g0566550/Os11g0129700/Os12g0183100	14
BP	GO:0009415	response to water	50/1120	338/9610	0.0438567	0.0438567	0.771536	Os01g0150100/Os01g0583100/Os01g0702500/Os01g0750300/Os01g0827500/Os01g0859300/Os01g0923700/Os02g0539200/Os02g0626100/Os02g0639800/Os02g0669100/Os02g0813800/Os03g0160100/Os03g0353400/Os03g0758000/Os04g0128900/Os04g0348400/Os04g0423100/Os04g0456700/Os04g0571600/Os04g0605500/Os04g0686000/Os05g0125000/Os05g0295800/Os05g0420300/Os05g0421600/Os05g0473500/Os05g0494600/Os06g0102600/Os06g0166400/Os06g0194…	50
BP	GO:0009414	response to water deprivation	50/1120	336/9610	0.0400619	0.0400619	0.759753	Os01g0150100/Os01g0583100/Os01g0702500/Os01g0750300/Os01g0827500/Os01g0859300/Os01g0923700/Os02g0539200/Os02g0626100/Os02g0639800/Os02g0669100/Os02g0813800/Os03g0160100/Os03g0353400/Os03g0758000/Os04g0128900/Os04g0348400/Os04g0423100/Os04g0456700/Os04g0571600/Os04g0605500/Os04g0686000/Os05g0125000/Os05g0295800/Os05g0420300/Os05g0421600/Os05g0473500/Os05g0494600/Os06g0102600/Os06g0166400/Os06g0194…	50
BP	GO:0010449	root meristem growth	6/1120	23/9610	0.0437311	0.0437311	0.771536	Os01g0904700/Os03g0764600/Os03g0790600/Os05g0563500/Os07g0119300/Os08g0359500	6
MF	GO:0015291	secondary active transmembrane transporter activity	22/970	129/8284	0.0439819	0.0439819	0.76679	Os01g0212400/Os01g0607200/Os01g0831300/Os02g0689900/Os02g0822100/Os03g0233000/Os03g0576200/Os04g0435100/Os04g0452700/Os04g0491700/Os05g0579000/Os06g0102600/Os07g0106200/Os09g0297400/Os10g0539900/Os10g0579200/Os11g0124500/Os11g0648000/Os11g0661300/Os12g0503000/Os12g0580400/Os12g0638200	22
BP	GO:0055078	sodium ion homeostasis	5/1120	13/9610	0.0122793	0.0122793	0.609425	Os01g0141100/Os01g0836600/Os01g0976300/Os03g0190000/Os03g0281900	5
BP	GO:0090332	stomatal closure	8/1120	29/9610	0.0151424	0.0151424	0.630745	Os01g0827500/Os03g0805400/Os03g0840800/Os05g0473500/Os06g0268800/Os07g0260400/Os09g0543100/Os11g0648000	8
BP	GO:0010118	stomatal movement	24/1120	128/9610	0.0121202	0.0121202	0.609425	Os01g0583100/Os01g0827500/Os02g0771100/Os03g0142800/Os03g0145900/Os03g0700800/Os03g0764600/Os03g0805400/Os03g0840800/Os04g0304200/Os05g0473500/Os06g0102600/Os06g0268800/Os07g0119300/Os07g0150700/Os07g0241600/Os07g0241700/Os07g0241800/Os07g0260400/Os09g0378700/Os09g0543100/Os10g0456800/Os10g0572100/Os11g0648000	24
BP	GO:0003008	system process	17/1120	73/9610	0.00368268	0.00368268	0.477241	Os01g0533000/Os01g0533100/Os01g0782200/Os01g0976300/Os02g0276500/Os03g0751100/Os07g0264100/Os07g0672500/Os08g0512300/Os08g0541300/Os09g0570500/Os10g0390900/Os11g0132700/Os11g0648100/Os12g0129400/Os12g0448900/Os12g0638200	17
CC	GO:0005802	trans-Golgi network	40/1109	220/9657	0.00204024	0.00204024	0.330519	Os01g0110100/Os01g0846600/Os01g0867900/Os01g0880200/Os02g0119400/Os02g0437800/Os02g0498700/Os02g0832800/Os03g0160100/Os03g0667300/Os03g0702700/Os03g0808100/Os04g0225700/Os04g0398600/Os04g0551300/Os04g0563000/Os04g0636100/Os04g0681400/Os05g0176100/Os05g0209100/Os05g0392050/Os05g0474400/Os06g0138600/Os06g0493600/Os06g0622800/Os06g0644500/Os06g0687400/Os07g0194800/Os07g0442900/Os07g0476500/Os07g0567…	40
MF	GO:0046915	transition metal ion transmembrane transporter activity	11/970	52/8284	0.0356427	0.0356427	0.718993	Os02g0196000/Os03g0296800/Os03g0667300/Os03g0751100/Os05g0128400/Os05g0316100/Os06g0103800/Os06g0676000/Os07g0258400/Os08g0467400/Os08g0486100	11
MF	GO:0004805	trehalose-phosphatase activity	4/970	11/8284	0.0313673	0.0313673	0.718993	Os02g0661100/Os06g0222100/Os09g0369400/Os09g0397300	4
MF	GO:0043130	ubiquitin binding	8/970	34/8284	0.0389271	0.0389271	0.723908	Os01g0268800/Os01g0377700/Os01g0813500/Os02g0465000/Os03g0146300/Os03g0448600/Os04g0670800/Os12g0596800	8
MF	GO:0061630	ubiquitin protein ligase activity	31/970	191/8284	0.0362744	0.0362744	0.718993	Os01g0148000/Os01g0605300/Os01g0610700/Os02g0106600/Os02g0178600/Os02g0676500/Os02g0692000/Os02g0743100/Os02g0743700/Os02g0771100/Os03g0648600/Os03g0678400/Os04g0419550/Os04g0492100/Os05g0439000/Os06g0231600/Os06g0233200/Os06g0271600/Os07g0484300/Os07g0618000/Os08g0123300/Os08g0241400/Os08g0492500/Os08g0548300/Os09g0344900/Os09g0378700/Os09g0434900/Os09g0504700/Os09g0535100/Os09g0570500/Os12g0428…	31
BP	GO:0006511	ubiquitin-dependent protein catabolic process	49/1120	323/9610	0.031014	0.031014	0.688994	Os01g0144500/Os01g0148000/Os01g0209000/Os01g0377700/Os01g0772600/Os01g0813500/Os01g0893400/Os02g0106600/Os02g0178600/Os02g0325100/Os02g0626100/Os02g0636400/Os02g0639800/Os02g0676500/Os02g0692000/Os02g0743100/Os02g0743700/Os03g0145900/Os03g0271400/Os03g0648600/Os03g0678400/Os04g0419550/Os04g0482300/Os04g0492100/Os04g0667800/Os04g0670800/Os05g0439000/Os05g0563500/Os05g0592400/Os06g0231600/Os06g0233…	49
MF	GO:0032182	ubiquitin-like protein binding	9/970	39/8284	0.0330225	0.0330225	0.718993	Os01g0268800/Os01g0377700/Os01g0813500/Os02g0465000/Os03g0146300/Os03g0448600/Os04g0670800/Os09g0504700/Os12g0596800	9
MF	GO:0061659	ubiquitin-like protein ligase activity	33/970	197/8284	0.0208449	0.0208449	0.718993	Os01g0148000/Os01g0605300/Os01g0610700/Os02g0106600/Os02g0178600/Os02g0676500/Os02g0692000/Os02g0743100/Os02g0743700/Os02g0771100/Os03g0648600/Os03g0678400/Os04g0419550/Os04g0492100/Os05g0125000/Os05g0439000/Os05g0563500/Os06g0231600/Os06g0233200/Os06g0271600/Os07g0484300/Os07g0618000/Os08g0123300/Os08g0241400/Os08g0492500/Os08g0548300/Os09g0344900/Os09g0378700/Os09g0434900/Os09g0504700/Os09g0535…	33
MF	GO:0019787	ubiquitin-like protein transferase activity	55/970	341/8284	0.00785816	0.00785816	0.718993	Os01g0148000/Os01g0605300/Os01g0610700/Os02g0106600/Os02g0178600/Os02g0234300/Os02g0539200/Os02g0636400/Os02g0639800/Os02g0665800/Os02g0676500/Os02g0692000/Os02g0743100/Os02g0743700/Os02g0771100/Os03g0145900/Os03g0648600/Os03g0678400/Os04g0348400/Os04g0419550/Os04g0489800/Os04g0492100/Os04g0505700/Os04g0667800/Os04g0686000/Os05g0125000/Os05g0365000/Os05g0392050/Os05g0439000/Os05g0563500/Os06g0128…	55
MF	GO:0004842	ubiquitin-protein transferase activity	52/970	327/8284	0.0125171	0.0125171	0.718993	Os01g0148000/Os01g0605300/Os01g0610700/Os02g0106600/Os02g0178600/Os02g0234300/Os02g0539200/Os02g0636400/Os02g0639800/Os02g0665800/Os02g0676500/Os02g0692000/Os02g0743100/Os02g0743700/Os02g0771100/Os03g0145900/Os03g0648600/Os03g0678400/Os04g0348400/Os04g0419550/Os04g0489800/Os04g0492100/Os04g0505700/Os04g0667800/Os04g0686000/Os05g0365000/Os05g0392050/Os05g0439000/Os06g0128700/Os06g0231600/Os06g0233…	52
MF	GO:0035251	UDP-glucosyltransferase activity	18/970	99/8284	0.0373741	0.0373741	0.718993	Os01g0533000/Os01g0533100/Os01g0750300/Os01g0805400/Os01g0880200/Os03g0757200/Os04g0206000/Os06g0194900/Os06g0593800/Os07g0241600/Os07g0241700/Os07g0241800/Os07g0503900/Os07g0687900/Os09g0397300/Os10g0331600/Os10g0555100/Os11g0599200	18
MF	GO:0008194	UDP-glycosyltransferase activity	28/970	147/8284	0.0060329	0.0060329	0.718993	Os01g0533000/Os01g0533100/Os01g0750300/Os01g0805400/Os01g0880200/Os02g0498700/Os02g0798100/Os02g0832800/Os03g0107900/Os03g0684500/Os03g0757200/Os04g0206000/Os04g0398600/Os04g0636100/Os06g0194900/Os06g0593800/Os07g0241600/Os07g0241700/Os07g0241800/Os07g0503900/Os07g0567000/Os07g0687900/Os09g0397300/Os09g0531800/Os10g0331600/Os10g0555100/Os11g0124900/Os11g0599200	28
BP	GO:0010232	vascular transport	7/1120	26/9610	0.0257041	0.0257041	0.671215	Os01g0533000/Os01g0533100/Os01g0976300/Os02g0276500/Os03g0751100/Os08g0541300/Os12g0638200	7
BP	GO:0010050	vegetative phase change	5/1120	16/9610	0.0310018	0.0310018	0.688994	Os01g0670800/Os02g0761100/Os03g0851400/Os05g0563400/Os12g0197500	5
BP	GO:0016122	xanthophyll metabolic process	5/1120	16/9610	0.0310018	0.0310018	0.688994	Os02g0276500/Os04g0379700/Os04g0423100/Os07g0168000/Os12g0640600	5

## Sheet: Table S4
Table S4. GO enrichment for DEGs in G2.
ONTOLOGY	ID	Description	GeneRatio	BgRatio	pvalue	p.adjust	qvalue	geneID	Count
CC	GO:0031225	anchored component of membrane	35/1501	119/9657	8.73565e-05	8.73565e-05	0.00398031	Os01g0100400/Os01g0668100/Os01g0739700/Os01g0763900/Os01g0777200/Os01g0860800/Os01g0864500/Os02g0100600/Os02g0588500/Os02g0740700/Os03g0115000/Os03g0128000/Os03g0221500/Os03g0421800/Os03g0648500/Os04g0472300/Os04g0574200/Os04g0685300/Os05g0459700/Os05g0489200/Os05g0563550/Os06g0131500/Os06g0239100/Os06g0531000/Os07g0510200/Os07g0577300/Os07g0600700/Os08g0321000/Os08g0326500/Os08g0502400/Os09g0248…	35
CC	GO:0046658	anchored component of plasma membrane	33/1501	106/9657	3.98294e-05	3.98294e-05	0.0025407	Os01g0100400/Os01g0668100/Os01g0739700/Os01g0763900/Os01g0777200/Os01g0860800/Os01g0864500/Os02g0100600/Os02g0588500/Os03g0115000/Os03g0128000/Os03g0221500/Os03g0421800/Os03g0648500/Os04g0472300/Os04g0574200/Os04g0685300/Os05g0459700/Os05g0489200/Os05g0563550/Os06g0131500/Os06g0531000/Os07g0510200/Os07g0577300/Os07g0600700/Os08g0321000/Os08g0326500/Os08g0502400/Os09g0248100/Os09g0272300/Os09g0548…	33
MF	GO:0004565	beta-galactosidase activity	9/1319	23/8284	0.00627024	0.00627024	0.14273	Os01g0166700/Os01g0875500/Os03g0165400/Os03g0212800/Os03g0255100/Os05g0428100/Os06g0573600/Os09g0539200/Os11g0112800	9
MF	GO:0005509	calcium ion binding	26/1319	99/8284	0.00549741	0.00549741	0.136515	Os01g0135700/Os01g0360200/Os01g0763600/Os01g0949300/Os01g0955100/Os02g0247800/Os02g0588500/Os02g0656200/Os02g0816000/Os03g0310800/Os03g0331700/Os03g0603600/Os03g0832200/Os04g0472300/Os04g0555900/Os05g0223000/Os05g0312600/Os05g0370600/Os05g0380900/Os05g0577500/Os06g0691600/Os07g0246200/Os07g0483500/Os11g0141400/Os11g0537400/Os12g0138050	26
MF	GO:0030246	carbohydrate binding	20/1319	66/8284	0.00244357	0.00244357	0.107425	Os01g0739700/Os01g0763900/Os01g0860800/Os02g0624400/Os02g0675800/Os03g0221500/Os03g0421800/Os04g0517400/Os05g0459700/Os06g0131500/Os06g0531000/Os07g0510200/Os07g0577300/Os07g0600700/Os08g0326500/Os08g0327700/Os09g0272300/Os10g0347000/Os12g0112500/Os12g0131400	20
BP	GO:0046395	carboxylic acid catabolic process	30/1515	108/9610	0.000996875	0.000996875	0.116372	Os01g0627600/Os01g0695600/Os01g0757200/Os02g0217600/Os02g0232400/Os02g0274100/Os02g0703600/Os02g0817700/Os03g0332100/Os03g0786000/Os04g0518100/Os04g0558400/Os04g0617600/Os04g0667500/Os04g0692800/Os05g0362100/Os05g0392700/Os05g0462301/Os06g0103300/Os06g0332400/Os06g0347100/Os06g0574500/Os06g0611900/Os08g0556500/Os08g0556550/Os10g0390600/Os10g0484700/Os10g0517500/Os10g0550900/Os11g0605500	30
BP	GO:0022402	cell cycle process	90/1515	421/9610	0.00113173	0.00113173	0.123097	Os01g0191800/Os01g0233100/Os01g0257300/Os01g0267600/Os01g0273100/Os01g0510100/Os01g0513900/Os01g0625200/Os01g0685900/Os01g0701900/Os01g0825700/Os01g0841500/Os01g0856000/Os01g0876800/Os01g0896300/Os01g0918100/Os01g0919500/Os02g0133100/Os02g0193600/Os02g0437200/Os02g0439200/Os02g0459300/Os02g0519300/Os02g0699700/Os02g0762200/Os02g0776800/Os02g0782800/Os02g0784100/Os02g0829100/Os03g0136200/Os03g0152…	90
BP	GO:0044036	cell wall macromolecule metabolic process	32/1515	114/9610	0.000563944	0.000563944	0.101282	Os01g0104900/Os01g0130400/Os01g0663300/Os01g0746700/Os02g0588500/Os03g0201500/Os03g0287800/Os03g0291200/Os03g0803600/Os03g0803900/Os03g0817500/Os04g0472300/Os04g0574100/Os04g0640700/Os05g0356700/Os05g0391200/Os06g0211600/Os06g0235200/Os06g0342000/Os06g0687600/Os07g0255900/Os07g0256700/Os07g0480800/Os07g0694400/Os09g0498800/Os10g0205300/Os11g0183800/Os11g0242600/Os12g0128800/Os12g0149300/Os12g0204…	32
BP	GO:0071554	cell wall organization or biogenesis	85/1515	367/9610	0.000102963	0.000102963	0.0472443	Os01g0104900/Os01g0130400/Os01g0270300/Os01g0296200/Os01g0625200/Os01g0645000/Os01g0652100/Os01g0652800/Os01g0663300/Os01g0683100/Os01g0746700/Os01g0763900/Os01g0834100/Os01g0974500/Os02g0588500/Os02g0733300/Os03g0123500/Os03g0201500/Os03g0215700/Os03g0231600/Os03g0266800/Os03g0287800/Os03g0291200/Os03g0421800/Os03g0563600/Os03g0803600/Os03g0803900/Os03g0817500/Os03g0847900/Os04g0472300/Os04g0574…	85
BP	GO:0010383	cell wall polysaccharide metabolic process	29/1515	97/9610	0.000321441	0.000321441	0.0938101	Os01g0104900/Os01g0130400/Os01g0663300/Os01g0746700/Os02g0588500/Os03g0201500/Os03g0287800/Os03g0291200/Os03g0817500/Os04g0472300/Os04g0574100/Os04g0640700/Os05g0356700/Os05g0391200/Os06g0211600/Os06g0235200/Os06g0342000/Os06g0687600/Os07g0255900/Os07g0256700/Os07g0694400/Os09g0498800/Os10g0205300/Os11g0183800/Os11g0242600/Os12g0128800/Os12g0149300/Os12g0204500/Os12g0578500	29
CC	GO:0098687	chromosomal region	23/1501	82/9657	0.00268732	0.00268732	0.0535697	Os01g0191800/Os01g0513900/Os01g0589300/Os02g0193600/Os02g0519300/Os03g0214100/Os03g0274300/Os03g0577100/Os03g0758700/Os04g0419600/Os04g0445400/Os06g0160100/Os07g0508500/Os08g0163100/Os08g0468400/Os09g0421166/Os09g0421200/Os09g0439000/Os10g0402200/Os10g0457400/Os11g0131600/Os12g0128450/Os12g0615800	23
CC	GO:0005694	chromosome	77/1501	350/9657	0.000721542	0.000721542	0.0230134	Os01g0191800/Os01g0502700/Os01g0513900/Os01g0589300/Os01g0835900/Os01g0868300/Os01g0901900/Os01g0904400/Os02g0109400/Os02g0109501/Os02g0193600/Os02g0439200/Os02g0519300/Os02g0684500/Os02g0762200/Os02g0776800/Os02g0828900/Os02g0829100/Os03g0119900/Os03g0214100/Os03g0274300/Os03g0279200/Os03g0346700/Os03g0577100/Os03g0758700/Os03g0799000/Os04g0253000/Os04g0419600/Os04g0433800/Os04g0445400/Os04g0452…	77
CC	GO:0000775	chromosome, centromeric region	16/1501	52/9657	0.00427762	0.00427762	0.0747618	Os01g0191800/Os01g0513900/Os02g0193600/Os03g0577100/Os03g0758700/Os04g0419600/Os04g0445400/Os06g0160100/Os07g0508500/Os08g0163100/Os08g0468400/Os09g0421166/Os09g0421200/Os10g0457400/Os11g0131600/Os12g0128450	16
CC	GO:0000779	condensed chromosome, centromeric region	12/1501	39/9657	0.0125724	0.0125724	0.18227	Os01g0191800/Os02g0193600/Os03g0577100/Os03g0758700/Os04g0419600/Os04g0445400/Os06g0160100/Os07g0508500/Os08g0163100/Os08g0468400/Os09g0421166/Os09g0421200	12
MF	GO:0003774	cytoskeletal motor activity	22/1319	60/8284	7.25997e-05	7.25997e-05	0.017009	Os01g0513900/Os01g0605500/Os01g0625200/Os01g0744000/Os02g0742800/Os02g0742900/Os02g0810200/Os03g0114000/Os03g0152900/Os03g0301800/Os03g0587200/Os03g0750300/Os04g0350300/Os04g0629700/Os05g0117798/Os05g0459400/Os08g0117000/Os08g0547500/Os08g0558400/Os09g0421166/Os09g0421200/Os12g0616000	22
CC	GO:0005856	cytoskeleton	73/1501	297/9657	2.64771e-05	2.64771e-05	0.0021112	Os01g0190500/Os01g0191800/Os01g0194200/Os01g0256400/Os01g0267600/Os01g0282800/Os01g0513900/Os01g0514600/Os01g0605500/Os01g0625200/Os01g0685900/Os01g0716200/Os01g0744000/Os01g0834100/Os02g0119100/Os02g0193600/Os02g0439200/Os02g0459300/Os02g0719100/Os02g0739900/Os02g0742800/Os02g0742900/Os02g0810200/Os03g0114000/Os03g0152900/Os03g0161400/Os03g0215700/Os03g0246800/Os03g0301800/Os03g0312600/Os03g0577…	73
BP	GO:0032508	DNA duplex unwinding	15/1515	40/9610	0.00069021	0.00069021	0.114094	Os02g0704300/Os03g0101700/Os03g0214100/Os04g0433800/Os04g0486800/Os04g0629300/Os05g0235800/Os08g0180300/Os09g0130800/Os09g0442700/Os11g0128400/Os11g0484300/Os11g0672700/Os12g0124700/Os12g0560700	15
BP	GO:0032392	DNA geometric change	15/1515	42/9610	0.00124136	0.00124136	0.123097	Os02g0704300/Os03g0101700/Os03g0214100/Os04g0433800/Os04g0486800/Os04g0629300/Os05g0235800/Os08g0180300/Os09g0130800/Os09g0442700/Os11g0128400/Os11g0484300/Os11g0672700/Os12g0124700/Os12g0560700	15
MF	GO:0003678	DNA helicase activity	11/1319	30/8284	0.00465413	0.00465413	0.121077	Os02g0704300/Os03g0101700/Os04g0433800/Os04g0486800/Os04g0629300/Os08g0180300/Os09g0130800/Os09g0442700/Os11g0128400/Os11g0672700/Os12g0124700	11
BP	GO:0006259	DNA metabolic process	94/1515	449/9610	0.00176816	0.00176816	0.154753	Os01g0102800/Os01g0235200/Os01g0263600/Os01g0351200/Os01g0589300/Os01g0635200/Os01g0779400/Os01g0856000/Os01g0868300/Os01g0874900/Os01g0918100/Os02g0122700/Os02g0439200/Os02g0699700/Os02g0762200/Os02g0776800/Os02g0805200/Os02g0829100/Os03g0101700/Os03g0110800/Os03g0136200/Os03g0152100/Os03g0205000/Os03g0205400/Os03g0214100/Os03g0274300/Os03g0301400/Os03g0617500/Os03g0639700/Os03g0669100/Os03g0699…	94
CC	GO:0044815	DNA packaging complex	17/1501	46/9657	0.000318113	0.000318113	0.0112735	Os01g0835900/Os01g0904400/Os02g0684500/Os03g0119900/Os03g0274300/Os03g0577100/Os04g0419600/Os04g0480300/Os04g0583600/Os05g0144300/Os06g0160100/Os08g0163100/Os08g0266700/Os08g0468400/Os09g0433600/Os09g0442700/Os09g0553100	17
BP	GO:0006260	DNA replication	40/1515	139/9610	6.7436e-05	6.7436e-05	0.0472443	Os01g0351200/Os01g0635200/Os01g0856000/Os01g0868300/Os02g0122700/Os02g0762200/Os02g0805200/Os02g0829100/Os03g0136200/Os03g0152100/Os03g0214100/Os03g0617500/Os04g0472700/Os04g0486800/Os04g0629300/Os05g0144300/Os05g0160800/Os05g0235800/Os05g0358200/Os05g0529600/Os05g0579600/Os06g0187000/Os06g0257450/Os07g0628600/Os08g0175600/Os08g0180300/Os08g0538700/Os10g0402200/Os10g0431000/Os10g0545600/Os11g0128…	40
MF	GO:0140297	DNA-binding transcription factor binding	11/1319	27/8284	0.00175668	0.00175668	0.0959703	Os01g0263600/Os01g0648500/Os01g0919500/Os02g0109400/Os02g0109501/Os02g0694600/Os02g0828900/Os03g0170400/Os09g0413100/Os10g0498600/Os12g0622500	11
BP	GO:0006261	DNA-templated DNA replication	33/1515	117/9610	0.000423752	0.000423752	0.098935	Os01g0351200/Os01g0856000/Os01g0868300/Os02g0762200/Os02g0805200/Os02g0829100/Os03g0136200/Os03g0152100/Os03g0214100/Os03g0617500/Os04g0472700/Os04g0629300/Os05g0144300/Os05g0160800/Os05g0235800/Os05g0358200/Os05g0529600/Os06g0187000/Os07g0628600/Os08g0175600/Os08g0180300/Os08g0538700/Os10g0402200/Os10g0545600/Os11g0128400/Os11g0484300/Os11g0533500/Os12g0124700/Os12g0209300/Os12g0238000/Os12g0289…	33
BP	GO:0006635	fatty acid beta-oxidation	15/1515	35/9610	0.000121412	0.000121412	0.0472443	Os02g0217600/Os02g0232400/Os02g0274100/Os02g0817700/Os03g0786000/Os04g0617600/Os04g0667500/Os05g0362100/Os05g0392700/Os06g0332400/Os06g0347100/Os06g0574500/Os08g0556500/Os08g0556550/Os11g0605500	15
BP	GO:0009062	fatty acid catabolic process	17/1515	44/9610	0.000202809	0.000202809	0.0676438	Os02g0217600/Os02g0232400/Os02g0274100/Os02g0817700/Os03g0786000/Os04g0558400/Os04g0617600/Os04g0667500/Os05g0362100/Os05g0392700/Os05g0462301/Os06g0332400/Os06g0347100/Os06g0574500/Os08g0556500/Os08g0556550/Os11g0605500	17
BP	GO:0019395	fatty acid oxidation	15/1515	42/9610	0.00124136	0.00124136	0.123097	Os02g0217600/Os02g0232400/Os02g0274100/Os02g0817700/Os03g0786000/Os04g0617600/Os04g0667500/Os05g0362100/Os05g0392700/Os06g0332400/Os06g0347100/Os06g0574500/Os08g0556500/Os08g0556550/Os11g0605500	15
BP	GO:0010410	hemicellulose metabolic process	20/1515	61/9610	0.000733023	0.000733023	0.114094	Os01g0130400/Os03g0201500/Os03g0287800/Os03g0291200/Os03g0817500/Os04g0574100/Os04g0640700/Os05g0356700/Os06g0211600/Os06g0235200/Os06g0342000/Os06g0687600/Os07g0255900/Os07g0256700/Os07g0694400/Os10g0205300/Os11g0242600/Os12g0128800/Os12g0149300/Os12g0204500	20
MF	GO:0051427	hormone receptor binding	9/1319	21/8284	0.00304378	0.00304378	0.107425	Os01g0263600/Os01g0648500/Os01g0919500/Os02g0109400/Os02g0109501/Os02g0694600/Os02g0828900/Os09g0413100/Os10g0498600	9
MF	GO:0016798	hydrolase activity, acting on glycosyl bonds	53/1319	208/8284	0.00022394	0.00022394	0.0244684	Os01g0130400/Os01g0166700/Os01g0296200/Os01g0312800/Os01g0508000/Os01g0663300/Os01g0739700/Os01g0746700/Os01g0763900/Os01g0813800/Os01g0860800/Os01g0875500/Os02g0131400/Os02g0534400/Os02g0733300/Os03g0165400/Os03g0201500/Os03g0212800/Os03g0221500/Os03g0255100/Os03g0421800/Os04g0164900/Os04g0413500/Os04g0560400/Os04g0613200/Os04g0640700/Os05g0346500/Os05g0366000/Os05g0415700/Os05g0428100/Os06g0131…	53
MF	GO:0004553	hydrolase activity, hydrolyzing O-glycosyl compounds	50/1319	187/8284	9.3402e-05	9.3402e-05	0.017009	Os01g0130400/Os01g0166700/Os01g0296200/Os01g0312800/Os01g0508000/Os01g0663300/Os01g0739700/Os01g0746700/Os01g0763900/Os01g0813800/Os01g0860800/Os01g0875500/Os02g0131400/Os02g0534400/Os02g0733300/Os03g0165400/Os03g0201500/Os03g0212800/Os03g0221500/Os03g0255100/Os03g0421800/Os04g0164900/Os04g0413500/Os04g0560400/Os04g0613200/Os04g0640700/Os05g0346500/Os05g0366000/Os05g0415700/Os05g0428100/Os06g0131…	50
CC	GO:0031226	intrinsic component of plasma membrane	70/1501	327/9657	0.002597	0.002597	0.0535697	Os01g0100400/Os01g0151500/Os01g0220700/Os01g0668100/Os01g0739700/Os01g0763900/Os01g0777200/Os01g0860800/Os01g0864500/Os01g0939100/Os01g0975900/Os02g0100600/Os02g0331400/Os02g0588500/Os02g0629200/Os02g0658100/Os02g0666200/Os02g0700500/Os02g0798200/Os02g0823100/Os03g0115000/Os03g0128000/Os03g0146100/Os03g0157300/Os03g0221500/Os03g0421800/Os03g0648500/Os04g0185600/Os04g0233400/Os04g0472300/Os04g0521…	70
CC	GO:0005871	kinesin complex	22/1501	54/9657	7.12736e-06	7.12736e-06	0.000757751	Os01g0513900/Os01g0605500/Os01g0625200/Os01g0744000/Os02g0742800/Os02g0742900/Os02g0810200/Os03g0114000/Os03g0152900/Os03g0301800/Os03g0587200/Os03g0750300/Os04g0350300/Os04g0629700/Os05g0117798/Os05g0459400/Os08g0117000/Os08g0547500/Os08g0558400/Os09g0421166/Os09g0421200/Os12g0616000	22
BP	GO:0034440	lipid oxidation	19/1515	55/9610	0.000473748	0.000473748	0.099185	Os02g0217600/Os02g0232400/Os02g0274100/Os02g0817700/Os03g0786000/Os04g0447100/Os04g0617600/Os04g0667500/Os05g0362100/Os05g0392700/Os06g0332400/Os06g0347100/Os06g0574500/Os07g0101500/Os08g0556500/Os08g0556550/Os10g0545200/Os11g0605500/Os11g0707600	19
CC	GO:0005874	microtubule	27/1501	95/9657	0.000966906	0.000966906	0.0256994	Os01g0191800/Os01g0194200/Os01g0685900/Os01g0834100/Os02g0119100/Os02g0193600/Os02g0739900/Os03g0215700/Os03g0246800/Os03g0312600/Os03g0787200/Os04g0507500/Os04g0629700/Os05g0117798/Os05g0122600/Os05g0552900/Os06g0308300/Os07g0507200/Os07g0520400/Os08g0531100/Os09g0286300/Os09g0421166/Os09g0421200/Os10g0508500/Os11g0183800/Os12g0433500/Os12g0640900	27
CC	GO:0005875	microtubule associated complex	33/1501	78/9657	1.26593e-08	1.26593e-08	2.01883e-06	Os01g0190500/Os01g0191800/Os01g0256400/Os01g0513900/Os01g0605500/Os01g0625200/Os01g0716200/Os01g0744000/Os02g0439200/Os02g0459300/Os02g0742800/Os02g0742900/Os02g0810200/Os03g0114000/Os03g0152900/Os03g0161400/Os03g0301800/Os03g0587200/Os03g0636700/Os03g0750300/Os04g0350300/Os04g0629700/Os04g0663100/Os05g0117798/Os05g0459400/Os05g0535900/Os08g0117000/Os08g0547500/Os08g0558400/Os09g0421166/Os09g0421…	33
MF	GO:0008017	microtubule binding	22/1319	75/8284	0.00240816	0.00240816	0.107425	Os01g0194200/Os01g0685900/Os02g0119100/Os02g0274100/Os02g0739900/Os02g0810200/Os03g0215700/Os03g0246500/Os03g0301800/Os03g0787200/Os04g0507500/Os04g0629700/Os05g0552900/Os07g0507200/Os07g0520400/Os08g0107500/Os09g0421166/Os09g0421200/Os10g0162400/Os10g0498900/Os12g0178700/Os12g0640900	22
CC	GO:0015630	microtubule cytoskeleton	66/1501	212/9657	6.71624e-09	6.71624e-09	2.01883e-06	Os01g0190500/Os01g0191800/Os01g0194200/Os01g0256400/Os01g0267600/Os01g0513900/Os01g0605500/Os01g0625200/Os01g0685900/Os01g0716200/Os01g0744000/Os01g0834100/Os02g0119100/Os02g0193600/Os02g0439200/Os02g0459300/Os02g0739900/Os02g0742800/Os02g0742900/Os02g0810200/Os03g0114000/Os03g0152900/Os03g0161400/Os03g0215700/Os03g0246800/Os03g0301800/Os03g0312600/Os03g0577100/Os03g0587200/Os03g0636700/Os03g0699…	66
BP	GO:0000226	microtubule cytoskeleton organization	32/1515	117/9610	0.00091846	0.00091846	0.116372	Os01g0191800/Os01g0513900/Os01g0605500/Os01g0625200/Os01g0683100/Os01g0685900/Os01g0701900/Os01g0834100/Os01g0875700/Os01g0919500/Os02g0133100/Os03g0246500/Os04g0350300/Os04g0507500/Os04g0629700/Os05g0117798/Os05g0122600/Os05g0154500/Os05g0552900/Os06g0186500/Os06g0284800/Os06g0308300/Os07g0507200/Os08g0107500/Os08g0204800/Os09g0286300/Os09g0383300/Os09g0421166/Os09g0421200/Os10g0162400/Os10g0508…	32
MF	GO:0003777	microtubule motor activity	22/1319	54/8284	1.05041e-05	1.05041e-05	0.00573854	Os01g0513900/Os01g0605500/Os01g0625200/Os01g0744000/Os02g0742800/Os02g0742900/Os02g0810200/Os03g0114000/Os03g0152900/Os03g0301800/Os03g0587200/Os03g0750300/Os04g0350300/Os04g0629700/Os05g0117798/Os05g0459400/Os08g0117000/Os08g0547500/Os08g0558400/Os09g0421166/Os09g0421200/Os12g0616000	22
BP	GO:0007018	microtubule-based movement	24/1515	70/9610	0.00010266	0.00010266	0.0472443	Os01g0256400/Os01g0513900/Os01g0605500/Os01g0625200/Os01g0744000/Os02g0708400/Os02g0742800/Os02g0742900/Os02g0810200/Os03g0114000/Os03g0152900/Os03g0301800/Os03g0587200/Os03g0750300/Os04g0350300/Os04g0629700/Os05g0117798/Os05g0459400/Os08g0117000/Os08g0547500/Os08g0558400/Os09g0421166/Os09g0421200/Os12g0616000	24
BP	GO:0007017	microtubule-based process	48/1515	163/9610	6.62625e-06	6.62625e-06	0.0154706	Os01g0191800/Os01g0256400/Os01g0513900/Os01g0605500/Os01g0625200/Os01g0683100/Os01g0685900/Os01g0701900/Os01g0744000/Os01g0834100/Os01g0875700/Os01g0919500/Os02g0133100/Os02g0708400/Os02g0742800/Os02g0742900/Os02g0810200/Os03g0114000/Os03g0152900/Os03g0246500/Os03g0301800/Os03g0587200/Os03g0750300/Os04g0350300/Os04g0507500/Os04g0629700/Os05g0117798/Os05g0122600/Os05g0154500/Os05g0459400/Os05g0552…	48
BP	GO:0000278	mitotic cell cycle	71/1515	295/9610	0.000110196	0.000110196	0.0472443	Os01g0191800/Os01g0257300/Os01g0273100/Os01g0510100/Os01g0513900/Os01g0625200/Os01g0685900/Os01g0825700/Os01g0876800/Os01g0896300/Os02g0193600/Os02g0437200/Os02g0459300/Os02g0519300/Os02g0602100/Os02g0699700/Os02g0762200/Os02g0782800/Os02g0784100/Os02g0787300/Os02g0829100/Os03g0152100/Os03g0214100/Os03g0302700/Os03g0577100/Os03g0587200/Os03g0750300/Os03g0758700/Os03g0764300/Os04g0419600/Os04g0472…	71
BP	GO:1903047	mitotic cell cycle process	58/1515	242/9610	0.000509788	0.000509788	0.099185	Os01g0191800/Os01g0257300/Os01g0273100/Os01g0513900/Os01g0625200/Os01g0685900/Os01g0825700/Os01g0876800/Os01g0896300/Os02g0193600/Os02g0437200/Os02g0459300/Os02g0519300/Os02g0699700/Os02g0762200/Os02g0782800/Os02g0784100/Os02g0829100/Os03g0152100/Os03g0214100/Os03g0302700/Os03g0577100/Os03g0758700/Os04g0419600/Os04g0472700/Os04g0550400/Os04g0629300/Os05g0117798/Os05g0154500/Os05g0459400/Os05g0475…	58
BP	GO:1902969	mitotic DNA replication	6/1515	10/9610	0.00179782	0.00179782	0.154753	Os02g0829100/Os03g0214100/Os04g0629300/Os08g0180300/Os11g0128400/Os12g0124700	6
BP	GO:0072329	monocarboxylic acid catabolic process	20/1515	62/9610	0.000924409	0.000924409	0.116372	Os02g0217600/Os02g0232400/Os02g0274100/Os02g0703600/Os02g0817700/Os03g0786000/Os04g0518100/Os04g0558400/Os04g0617600/Os04g0667500/Os05g0362100/Os05g0392700/Os05g0462301/Os06g0103300/Os06g0332400/Os06g0347100/Os06g0574500/Os08g0556500/Os08g0556550/Os11g0605500	20
MF	GO:0050681	nuclear androgen receptor binding	7/1319	12/8284	0.000964883	0.000964883	0.0753044	Os01g0263600/Os01g0919500/Os02g0109400/Os02g0109501/Os02g0694600/Os02g0828900/Os10g0498600	7
CC	GO:0000228	nuclear chromosome	45/1501	190/9657	0.00199064	0.00199064	0.0453506	Os01g0191800/Os01g0502700/Os01g0589300/Os01g0835900/Os01g0868300/Os02g0193600/Os02g0439200/Os02g0684500/Os02g0762200/Os02g0776800/Os02g0829100/Os03g0119900/Os03g0214100/Os03g0274300/Os03g0279200/Os03g0577100/Os04g0452500/Os04g0480300/Os04g0583600/Os04g0629300/Os05g0113900/Os05g0144300/Os05g0160800/Os05g0182600/Os05g0358200/Os06g0187000/Os07g0406800/Os07g0508500/Os07g0628600/Os08g0163100/Os08g0180…	45
MF	GO:0016922	nuclear receptor binding	9/1319	19/8284	0.00129285	0.00129285	0.0784781	Os01g0263600/Os01g0648500/Os01g0919500/Os02g0109400/Os02g0109501/Os02g0694600/Os02g0828900/Os09g0413100/Os10g0498600	9
CC	GO:0043596	nuclear replication fork	8/1501	20/9657	0.00731293	0.00731293	0.111069	Os01g0868300/Os02g0762200/Os02g0829100/Os03g0214100/Os05g0358200/Os07g0406800/Os11g0128400/Os12g0124700	8
CC	GO:0000786	nucleosome	9/1501	16/9657	0.000209033	0.000209033	0.00833381	Os01g0835900/Os02g0684500/Os03g0119900/Os04g0419600/Os04g0583600/Os06g0160100/Os09g0433600/Os09g0442700/Os09g0553100	9
MF	GO:0016413	O-acetyltransferase activity	13/1319	38/8284	0.00433743	0.00433743	0.121077	Os01g0652100/Os01g0652800/Os03g0196600/Os03g0291200/Os03g0817500/Os05g0214900/Os05g0356700/Os06g0235200/Os06g0272850/Os06g0531400/Os07g0255900/Os07g0256700/Os11g0586825	13
BP	GO:0016054	organic acid catabolic process	30/1515	108/9610	0.000996875	0.000996875	0.116372	Os01g0627600/Os01g0695600/Os01g0757200/Os02g0217600/Os02g0232400/Os02g0274100/Os02g0703600/Os02g0817700/Os03g0332100/Os03g0786000/Os04g0518100/Os04g0558400/Os04g0617600/Os04g0667500/Os04g0692800/Os05g0362100/Os05g0392700/Os05g0462301/Os06g0103300/Os06g0332400/Os06g0347100/Os06g0574500/Os06g0611900/Os08g0556500/Os08g0556550/Os10g0390600/Os10g0484700/Os10g0517500/Os10g0550900/Os11g0605500	30
MF	GO:0016722	oxidoreductase activity, acting on metal ions	16/1319	39/8284	0.000152223	0.000152223	0.0207904	Os01g0100400/Os01g0634500/Os01g0827300/Os01g0842400/Os01g0842500/Os03g0194300/Os04g0444800/Os05g0237200/Os05g0458300/Os07g0101000/Os10g0118800/Os11g0108650/Os11g0108700/Os12g0108000/Os12g0258700/Os12g0259800	16
CC	GO:0009505	plant-type cell wall	57/1501	224/9657	7.21898e-05	7.21898e-05	0.00383746	Os01g0100400/Os01g0130400/Os01g0172600/Os01g0270300/Os01g0555800/Os01g0668100/Os01g0763900/Os01g0875500/Os01g0974500/Os02g0138000/Os02g0588500/Os02g0752200/Os02g0757100/Os02g0786400/Os03g0128000/Os03g0165400/Os03g0186900/Os03g0234500/Os03g0234900/Os03g0332900/Os03g0421800/Os03g0563600/Os03g0724300/Os03g0773300/Os04g0402100/Os04g0472300/Os04g0574200/Os04g0577200/Os04g0684300/Os05g0415700/Os05g0480…	57
MF	GO:0008574	plus-end-directed microtubule motor activity	9/1319	17/8284	0.00046041	0.00046041	0.0419216	Os01g0605500/Os02g0742800/Os02g0742900/Os02g0810200/Os03g0587200/Os04g0350300/Os05g0117798/Os08g0117000/Os08g0558400	9
CC	GO:0099513	polymeric cytoskeletal fiber	29/1501	105/9657	0.00105532	0.00105532	0.0258917	Os01g0191800/Os01g0194200/Os01g0514600/Os01g0685900/Os01g0834100/Os02g0119100/Os02g0193600/Os02g0719100/Os02g0739900/Os03g0215700/Os03g0246800/Os03g0312600/Os03g0787200/Os04g0507500/Os04g0629700/Os05g0117798/Os05g0122600/Os05g0552900/Os06g0308300/Os07g0507200/Os07g0520400/Os08g0531100/Os09g0286300/Os09g0421166/Os09g0421200/Os10g0508500/Os11g0183800/Os12g0433500/Os12g0640900	29
MF	GO:0030247	polysaccharide binding	15/1319	48/8284	0.0059638	0.0059638	0.141657	Os01g0739700/Os01g0763900/Os01g0860800/Os03g0221500/Os03g0421800/Os05g0459700/Os06g0131500/Os06g0531000/Os07g0510200/Os07g0577300/Os07g0600700/Os08g0326500/Os09g0272300/Os10g0347000/Os12g0112500	15
CC	GO:0032993	protein-DNA complex	18/1501	54/9657	0.000903225	0.000903225	0.0256994	Os01g0835900/Os01g0868300/Os02g0684500/Os02g0829100/Os03g0119900/Os03g0214100/Os03g0274300/Os04g0419600/Os04g0583600/Os05g0358200/Os06g0160100/Os07g0406800/Os09g0433600/Os09g0442700/Os09g0553100/Os10g0402200/Os11g0128400/Os12g0124700	18
BP	GO:0051726	regulation of cell cycle	58/1515	239/9610	0.000363246	0.000363246	0.0942316	Os01g0191800/Os01g0233100/Os01g0257300/Os01g0273100/Os01g0510100/Os01g0825700/Os01g0841500/Os01g0876800/Os01g0896300/Os01g0919500/Os02g0122700/Os02g0193600/Os02g0519300/Os02g0537500/Os02g0602100/Os02g0699700/Os02g0762200/Os02g0787300/Os03g0136200/Os03g0167500/Os03g0214100/Os03g0302700/Os03g0349200/Os03g0699100/Os03g0758700/Os03g0764300/Os03g0788800/Os04g0416100/Os04g0472700/Os04g0550400/Os04g0596…	58
BP	GO:0010564	regulation of cell cycle process	36/1515	136/9610	0.000880324	0.000880324	0.116372	Os01g0191800/Os01g0257300/Os01g0273100/Os01g0825700/Os01g0841500/Os01g0876800/Os01g0896300/Os01g0919500/Os02g0193600/Os02g0519300/Os02g0699700/Os02g0762200/Os03g0136200/Os03g0214100/Os03g0302700/Os03g0699100/Os03g0758700/Os04g0472700/Os04g0550400/Os05g0194500/Os05g0475300/Os05g0483801/Os05g0512000/Os05g0542600/Os07g0507200/Os07g0508500/Os08g0512600/Os08g0538700/Os09g0421166/Os09g0421200/Os10g0545…	36
BP	GO:0007346	regulation of mitotic cell cycle	32/1515	122/9610	0.00194677	0.00194677	0.156731	Os01g0257300/Os01g0273100/Os01g0510100/Os01g0825700/Os01g0876800/Os01g0896300/Os02g0193600/Os02g0519300/Os02g0602100/Os02g0699700/Os02g0762200/Os02g0787300/Os03g0214100/Os03g0302700/Os03g0758700/Os03g0764300/Os04g0472700/Os04g0550400/Os05g0475300/Os05g0483801/Os07g0507200/Os07g0508500/Os08g0512600/Os09g0383300/Os09g0421166/Os09g0421200/Os10g0518800/Os10g0545600/Os11g0128400/Os11g0199700/Os12g0124…	32
BP	GO:0007088	regulation of mitotic nuclear division	14/1515	38/9610	0.00126538	0.00126538	0.123097	Os01g0257300/Os01g0273100/Os01g0825700/Os02g0193600/Os02g0519300/Os03g0214100/Os03g0302700/Os03g0758700/Os04g0472700/Os05g0475300/Os07g0508500/Os09g0421166/Os09g0421200/Os11g0199700	14
BP	GO:0051783	regulation of nuclear division	17/1515	52/9610	0.00185592	0.00185592	0.154753	Os01g0257300/Os01g0273100/Os01g0825700/Os02g0193600/Os02g0519300/Os03g0214100/Os03g0302700/Os03g0758700/Os04g0472700/Os05g0194500/Os05g0475300/Os07g0508500/Os08g0538700/Os09g0421166/Os09g0421200/Os11g0199700/Os11g0533500	17
BP	GO:0009415	response to water	74/1515	338/9610	0.00155634	0.00155634	0.145346	Os01g0234900/Os01g0247700/Os01g0270300/Os01g0314800/Os01g0841500/Os01g0851700/Os01g0867300/Os01g0884300/Os01g0939100/Os01g0952800/Os02g0125300/Os02g0521300/Os02g0526400/Os02g0543000/Os02g0624300/Os02g0677300/Os02g0703600/Os02g0753300/Os03g0133000/Os03g0218400/Os03g0285800/Os03g0301600/Os03g0340500/Os03g0437200/Os03g0610900/Os03g0633500/Os03g0643700/Os03g0741100/Os03g0758050/Os03g0798200/Os03g0810…	74
BP	GO:0009414	response to water deprivation	73/1515	336/9610	0.00206537	0.00206537	0.160737	Os01g0234900/Os01g0247700/Os01g0270300/Os01g0314800/Os01g0841500/Os01g0851700/Os01g0867300/Os01g0884300/Os01g0939100/Os01g0952800/Os02g0125300/Os02g0526400/Os02g0543000/Os02g0624300/Os02g0677300/Os02g0703600/Os02g0753300/Os03g0133000/Os03g0218400/Os03g0285800/Os03g0301600/Os03g0340500/Os03g0437200/Os03g0610900/Os03g0633500/Os03g0643700/Os03g0741100/Os03g0758050/Os03g0798200/Os03g0810800/Os03g0815…	73
MF	GO:0061629	RNA polymerase II-specific DNA-binding transcription factor binding	11/1319	26/8284	0.00121348	0.00121348	0.0784781	Os01g0263600/Os01g0648500/Os01g0919500/Os02g0109400/Os02g0109501/Os02g0694600/Os02g0828900/Os03g0170400/Os09g0413100/Os10g0498600/Os12g0622500	11
MF	GO:0043565	sequence-specific DNA binding	95/1319	464/8284	0.00439215	0.00439215	0.121077	Os01g0134700/Os01g0141000/Os01g0343300/Os01g0518400/Os01g0589300/Os01g0657400/Os01g0658900/Os01g0665500/Os01g0665750/Os01g0693400/Os01g0702700/Os01g0756200/Os01g0808100/Os01g0813100/Os01g0841500/Os01g0842200/Os01g0867300/Os01g0884300/Os01g0927600/Os01g0948200/Os01g0952800/Os02g0109400/Os02g0109501/Os02g0139400/Os02g0147800/Os02g0197300/Os02g0624300/Os02g0673700/Os02g0677300/Os02g0729700/Os02g0782…	95
MF	GO:0005102	signaling receptor binding	28/1319	105/8284	0.00320811	0.00320811	0.107425	Os01g0166700/Os01g0263600/Os01g0648500/Os01g0901000/Os01g0919500/Os02g0109400/Os02g0109501/Os02g0540700/Os02g0694600/Os02g0798200/Os02g0828900/Os03g0246800/Os03g0440900/Os03g0657100/Os03g0773700/Os04g0558400/Os05g0406800/Os05g0414700/Os06g0111400/Os07g0134200/Os08g0384900/Os09g0413100/Os09g0416900/Os10g0498200/Os10g0498600/Os11g0112800/Os11g0183800/Os11g0233800	28
CC	GO:0005819	spindle	20/1501	71/9657	0.00468803	0.00468803	0.0747618	Os01g0191800/Os01g0267600/Os02g0119100/Os02g0193600/Os03g0587200/Os03g0750300/Os04g0507500/Os04g0629700/Os05g0117798/Os05g0154500/Os05g0459400/Os06g0186500/Os06g0308300/Os07g0507200/Os08g0107500/Os08g0240600/Os08g0531100/Os09g0421166/Os09g0421200/Os10g0498900	20
CC	GO:0099512	supramolecular fiber	29/1501	115/9657	0.00463267	0.00463267	0.0747618	Os01g0191800/Os01g0194200/Os01g0514600/Os01g0685900/Os01g0834100/Os02g0119100/Os02g0193600/Os02g0719100/Os02g0739900/Os03g0215700/Os03g0246800/Os03g0312600/Os03g0787200/Os04g0507500/Os04g0629700/Os05g0117798/Os05g0122600/Os05g0552900/Os06g0308300/Os07g0507200/Os07g0520400/Os08g0531100/Os09g0286300/Os09g0421166/Os09g0421200/Os10g0508500/Os11g0183800/Os12g0433500/Os12g0640900	29
CC	GO:0099081	supramolecular polymer	29/1501	115/9657	0.00463267	0.00463267	0.0747618	Os01g0191800/Os01g0194200/Os01g0514600/Os01g0685900/Os01g0834100/Os02g0119100/Os02g0193600/Os02g0719100/Os02g0739900/Os03g0215700/Os03g0246800/Os03g0312600/Os03g0787200/Os04g0507500/Os04g0629700/Os05g0117798/Os05g0122600/Os05g0552900/Os06g0308300/Os07g0507200/Os07g0520400/Os08g0531100/Os09g0286300/Os09g0421166/Os09g0421200/Os10g0508500/Os11g0183800/Os12g0433500/Os12g0640900	29
MF	GO:0019199	transmembrane receptor protein kinase activity	32/1319	127/8284	0.0044474	0.0044474	0.121077	Os01g0601200/Os01g0631700/Os01g0741200/Os01g0973500/Os02g0110600/Os02g0118200/Os02g0728500/Os02g0777800/Os03g0170400/Os03g0440900/Os03g0839900/Os04g0457800/Os04g0654600/Os05g0110900/Os05g0319700/Os05g0406800/Os06g0202900/Os06g0225300/Os06g0274300/Os06g0274500/Os06g0634500/Os06g0660800/Os06g0663900/Os08g0249100/Os08g0446200/Os08g0457400/Os09g0442100/Os09g0559900/Os10g0114400/Os10g0497600/Os10g0542…	32
MF	GO:0004675	transmembrane receptor protein serine/threonine kinase activity	30/1319	115/8284	0.0033428	0.0033428	0.107425	Os01g0601200/Os01g0631700/Os01g0741200/Os01g0973500/Os02g0110600/Os02g0118200/Os02g0728500/Os02g0777800/Os03g0170400/Os03g0440900/Os03g0839900/Os04g0457800/Os04g0654600/Os05g0110900/Os05g0319700/Os06g0202900/Os06g0225300/Os06g0274300/Os06g0274500/Os06g0634500/Os06g0660800/Os06g0663900/Os08g0249100/Os08g0457400/Os09g0442100/Os09g0559900/Os10g0114400/Os10g0497600/Os10g0542800/Os11g0557500	30
MF	GO:0015631	tubulin binding	24/1319	93/8284	0.00936781	0.00936781	0.196838	Os01g0194200/Os01g0685900/Os02g0119100/Os02g0274100/Os02g0739900/Os02g0810200/Os03g0215700/Os03g0246500/Os03g0301800/Os03g0787200/Os04g0507500/Os04g0629700/Os05g0154500/Os05g0552900/Os07g0507200/Os07g0520400/Os08g0107500/Os09g0421166/Os09g0421200/Os10g0162400/Os10g0498900/Os10g0508500/Os12g0178700/Os12g0640900	24
MF	GO:0031624	ubiquitin conjugating enzyme binding	8/1319	20/8284	0.0084647	0.0084647	0.184976	Os01g0919500/Os02g0694600/Os03g0173900/Os04g0648800/Os06g0639100/Os09g0419500/Os09g0419600/Os09g0420100	8
MF	GO:0015250	water channel activity	13/1319	37/8284	0.0033299	0.0033299	0.107425	Os01g0975900/Os02g0629200/Os02g0658100/Os02g0666200/Os02g0823100/Os03g0146100/Os04g0233400/Os04g0521100/Os04g0527900/Os04g0559700/Os06g0336200/Os07g0448400/Os07g0448800	13
MF	GO:0005372	water transmembrane transporter activity	13/1319	37/8284	0.0033299	0.0033299	0.107425	Os01g0975900/Os02g0629200/Os02g0658100/Os02g0666200/Os02g0823100/Os03g0146100/Os04g0233400/Os04g0521100/Os04g0527900/Os04g0559700/Os06g0336200/Os07g0448400/Os07g0448800	13

## Sheet: Table S5
Table S5. GO enrichment for DEGs in G3.
ONTOLOGY	ID	Description	GeneRatio	BgRatio	pvalue	p.adjust	qvalue	geneID	Count
BP	GO:0006084	acetyl-CoA metabolic process	4/460	17/9610	0.00749683	0.00749683	0.994949	Os01g0337900/Os09g0521400/Os11g0693800/Os11g0696200	4
BP	GO:0006637	acyl-CoA metabolic process	4/460	24/9610	0.0257146	0.0257146	0.994949	Os01g0337900/Os09g0521400/Os11g0693800/Os11g0696200	4
MF	GO:0046912	acyltransferase activity, acyl groups converted into alkyl on transfer	4/395	14/8284	0.00347954	0.00347954	0.314949	Os09g0521400/Os11g0693800/Os11g0696200/Os12g0138900	4
BP	GO:0043481	anthocyanin accumulation in tissues in response to UV light	3/460	11/9610	0.0134821	0.0134821	0.994949	Os02g0674800/Os04g0459000/Os08g0564300	3
CC	GO:0048046	apoplast	14/453	174/9657	0.0341461	0.0341461	0.627625	Os01g0711400/Os01g0841600/Os02g0235900/Os02g0511900/Os02g0781400/Os03g0233200/Os03g0761500/Os03g0785900/Os05g0116100/Os05g0503300/Os07g0544800/Os07g0630800/Os08g0561700/Os08g0562100	14
MF	GO:0010329	auxin efflux transmembrane transporter activity	4/395	25/8284	0.0290959	0.0290959	0.607951	Os04g0459000/Os08g0529000/Os08g0564300/Os11g0137000	4
BP	GO:0010315	auxin export across the plasma membrane	4/460	27/9610	0.037974	0.037974	0.994949	Os04g0459000/Os08g0529000/Os08g0564300/Os11g0137000	4
MF	GO:0080161	auxin transmembrane transporter activity	4/395	28/8284	0.04214	0.04214	0.684221	Os04g0459000/Os08g0529000/Os08g0564300/Os11g0137000	4
BP	GO:0042537	benzene-containing compound metabolic process	6/460	53/9610	0.0399283	0.0399283	0.994949	Os02g0273100/Os03g0719100/Os03g0785900/Os08g0111800/Os09g0361500/Os11g0245100	6
MF	GO:0008422	beta-glucosidase activity	6/395	46/8284	0.0210902	0.0210902	0.529239	Os01g0941200/Os03g0703000/Os03g0749300/Os08g0509400/Os09g0511900/Os11g0683500	6
BP	GO:0009742	brassinosteroid mediated signaling pathway	6/460	50/9610	0.0311171	0.0311171	0.994949	Os01g0616300/Os02g0178700/Os05g0587300/Os07g0569100/Os08g0176200/Os11g0308100	6
MF	GO:0019200	carbohydrate kinase activity	5/395	33/8284	0.0189409	0.0189409	0.529239	Os01g0191700/Os01g0665400/Os01g0894300/Os02g0141300/Os07g0197100	5
BP	GO:0046835	carbohydrate phosphorylation	5/460	35/9610	0.024377	0.024377	0.994949	Os01g0191700/Os01g0665400/Os01g0894300/Os02g0141300/Os07g0197100	5
CC	GO:0005938	cell cortex	11/453	107/9657	0.0114738	0.0114738	0.381177	Os01g0125800/Os02g0126300/Os02g0720200/Os03g0209800/Os03g0713100/Os04g0501700/Os04g0642100/Os05g0106200/Os05g0409400/Os07g0200000/Os10g0415200	11
BP	GO:0071367	cellular response to brassinosteroid stimulus	6/460	52/9610	0.0368339	0.0368339	0.994949	Os01g0616300/Os02g0178700/Os05g0587300/Os07g0569100/Os08g0176200/Os11g0308100	6
BP	GO:0071383	cellular response to steroid hormone stimulus	7/460	65/9610	0.0349883	0.0349883	0.994949	Os01g0616300/Os02g0178700/Os04g0594000/Os05g0587300/Os07g0569100/Os08g0176200/Os11g0308100	7
MF	GO:0008061	chitin binding	3/395	16/8284	0.0379365	0.0379365	0.684221	Os02g0257300/Os06g0726100/Os09g0325000	3
BP	GO:0051304	chromosome separation	5/460	42/9610	0.0487634	0.0487634	0.994949	Os01g0933500/Os04g0391000/Os04g0486500/Os05g0489800/Os12g0143400	5
CC	GO:0030863	cortical cytoskeleton	5/453	40/9657	0.0378379	0.0378379	0.645805	Os01g0125800/Os02g0126300/Os02g0720200/Os04g0501700/Os04g0642100	5
CC	GO:0055028	cortical microtubule	4/453	19/9657	0.0105601	0.0105601	0.381177	Os02g0126300/Os02g0720200/Os04g0501700/Os04g0642100	4
CC	GO:0030981	cortical microtubule cytoskeleton	4/453	23/9657	0.0208166	0.0208166	0.452188	Os02g0126300/Os02g0720200/Os04g0501700/Os04g0642100	4
BP	GO:0042335	cuticle development	5/460	25/9610	0.00589588	0.00589588	0.994949	Os01g0150000/Os01g0709500/Os02g0674800/Os02g0816200/Os08g0433400	5
CC	GO:0005881	cytoplasmic microtubule	4/453	26/9657	0.0314866	0.0314866	0.626971	Os02g0126300/Os02g0720200/Os04g0501700/Os04g0642100	4
CC	GO:0099568	cytoplasmic region	11/453	114/9657	0.017823	0.017823	0.425876	Os01g0125800/Os02g0126300/Os02g0720200/Os03g0209800/Os03g0713100/Os04g0501700/Os04g0642100/Os05g0106200/Os05g0409400/Os07g0200000/Os10g0415200	11
MF	GO:0003774	cytoskeletal motor activity	8/395	60/8284	0.00723213	0.00723213	0.419837	Os01g0243100/Os02g0489800/Os04g0375900/Os05g0397900/Os10g0512800/Os11g0672400/Os12g0299300/Os12g0547500	8
CC	GO:0005856	cytoskeleton	24/453	297/9657	0.0065385	0.0065385	0.312471	Os01g0125800/Os01g0243100/Os01g0757400/Os01g0805900/Os02g0126300/Os02g0489800/Os02g0580400/Os02g0720200/Os04g0375900/Os04g0486500/Os04g0501700/Os04g0512300/Os04g0642100/Os05g0187500/Os05g0397900/Os05g0409400/Os05g0413200/Os06g0244700/Os07g0572000/Os10g0510000/Os10g0512800/Os11g0672400/Os12g0299300/Os12g0547500	24
MF	GO:0019213	deacetylase activity	3/395	10/8284	0.0100465	0.0100465	0.419837	Os02g0214900/Os02g0215200/Os12g0182700	3
MF	GO:0004536	deoxyribonuclease activity	6/395	28/8284	0.00174197	0.00174197	0.314949	Os02g0511900/Os04g0636400/Os07g0230500/Os08g0101600/Os10g0518900/Os12g0255200	6
BP	GO:0098754	detoxification	14/460	151/9610	0.0133472	0.0133472	0.994949	Os01g0378100/Os01g0616300/Os02g0781400/Os02g0833900/Os03g0785900/Os04g0204100/Os04g0249600/Os04g0416400/Os05g0116100/Os07g0186000/Os08g0561700/Os09g0538600/Os11g0210100/Os11g0245100	14
MF	GO:0001216	DNA-binding transcription activator activity	6/395	48/8284	0.0255296	0.0255296	0.561509	Os01g0662800/Os02g0710300/Os02g0714300/Os05g0567900/Os06g0184000/Os10g0557600	6
MF	GO:0001228	DNA-binding transcription activator activity, RNA polymerase II-specific	6/395	48/8284	0.0255296	0.0255296	0.561509	Os01g0662800/Os02g0710300/Os02g0714300/Os05g0567900/Os06g0184000/Os10g0557600	6
BP	GO:0009294	DNA-mediated transformation	5/460	26/9610	0.00701833	0.00701833	0.994949	Os02g0214900/Os02g0215200/Os06g0625700/Os07g0545300/Os12g0438000	5
MF	GO:0004520	endodeoxyribonuclease activity	5/395	21/8284	0.00259363	0.00259363	0.314949	Os04g0636400/Os07g0230500/Os08g0101600/Os10g0518900/Os12g0255200	5
BP	GO:0009908	flower development	29/460	405/9610	0.0193027	0.0193027	0.994949	Os01g0169800/Os01g0375000/Os01g0662800/Os02g0674800/Os02g0686100/Os03g0239000/Os03g0344300/Os03g0637800/Os03g0719100/Os04g0459000/Os04g0565200/Os04g0636400/Os05g0493600/Os05g0502700/Os05g0567900/Os06g0164400/Os06g0226700/Os06g0717200/Os06g0727400/Os07g0568700/Os07g0571800/Os07g0671700/Os08g0564300/Os09g0474100/Os09g0489500/Os09g0531600/Os11g0547000/Os12g0479400/Os12g0614600	29
BP	GO:0006760	folic acid-containing compound metabolic process	3/460	13/9610	0.0217649	0.0217649	0.994949	Os07g0618500/Os09g0361500/Os12g0623800	3
BP	GO:0009251	glucan catabolic process	5/460	38/9610	0.0335611	0.0335611	0.994949	Os01g0941200/Os03g0749300/Os05g0393700/Os06g0474866/Os09g0469400	5
MF	GO:0015926	glucosidase activity	6/395	56/8284	0.0493238	0.0493238	0.684221	Os01g0941200/Os03g0703000/Os03g0749300/Os08g0509400/Os09g0511900/Os11g0683500	6
BP	GO:0019760	glucosinolate metabolic process	6/460	43/9610	0.0157699	0.0157699	0.994949	Os02g0469900/Os02g0676800/Os03g0232200/Os05g0506000/Os07g0282500/Os09g0522000	6
BP	GO:0019757	glycosinolate metabolic process	6/460	43/9610	0.0157699	0.0157699	0.994949	Os02g0469900/Os02g0676800/Os03g0232200/Os05g0506000/Os07g0282500/Os09g0522000	6
BP	GO:1901657	glycosyl compound metabolic process	12/460	135/9610	0.0281889	0.0281889	0.994949	Os02g0469900/Os02g0625500/Os02g0676800/Os03g0232200/Os03g0703000/Os05g0506000/Os07g0282500/Os08g0509400/Os09g0511900/Os09g0522000/Os11g0441500/Os11g0683500	12
BP	GO:0009630	gravitropism	7/460	67/9610	0.040328	0.040328	0.994949	Os01g0169800/Os04g0459000/Os04g0585200/Os04g0642100/Os08g0564300/Os12g0614600/Os12g0626200	7
BP	GO:0009292	horizontal gene transfer	5/460	26/9610	0.00701833	0.00701833	0.994949	Os02g0214900/Os02g0215200/Os06g0625700/Os07g0545300/Os12g0438000	5
MF	GO:0019900	kinase binding	9/395	93/8284	0.0326939	0.0326939	0.6506	Os01g0363300/Os01g0546000/Os01g0738300/Os03g0785200/Os04g0642100/Os09g0325000/Os10g0578000/Os11g0141000/Os12g0137500	9
CC	GO:0005871	kinesin complex	8/453	54/9657	0.00342754	0.00342754	0.312471	Os01g0243100/Os02g0489800/Os04g0375900/Os05g0397900/Os10g0512800/Os11g0672400/Os12g0299300/Os12g0547500	8
BP	GO:0009809	lignin biosynthetic process	6/460	55/9610	0.0465987	0.0465987	0.994949	Os02g0808800/Os04g0594100/Os04g0612700/Os05g0458600/Os08g0441500/Os11g0708100	6
BP	GO:0098727	maintenance of cell number	6/460	55/9610	0.0465987	0.0465987	0.994949	Os01g0169800/Os01g0375000/Os01g0865600/Os02g0214900/Os02g0215200/Os03g0232200	6
CC	GO:0005875	microtubule associated complex	10/453	78/9657	0.00335506	0.00335506	0.312471	Os01g0243100/Os02g0489800/Os02g0580400/Os04g0375900/Os05g0187500/Os05g0397900/Os10g0512800/Os11g0672400/Os12g0299300/Os12g0547500	10
CC	GO:0015630	microtubule cytoskeleton	19/453	212/9657	0.0050658	0.0050658	0.312471	Os01g0243100/Os01g0757400/Os02g0126300/Os02g0489800/Os02g0580400/Os02g0720200/Os04g0375900/Os04g0486500/Os04g0501700/Os04g0642100/Os05g0187500/Os05g0397900/Os05g0409400/Os06g0244700/Os07g0572000/Os10g0512800/Os11g0672400/Os12g0299300/Os12g0547500	19
MF	GO:0003777	microtubule motor activity	8/395	54/8284	0.00376828	0.00376828	0.314949	Os01g0243100/Os02g0489800/Os04g0375900/Os05g0397900/Os10g0512800/Os11g0672400/Os12g0299300/Os12g0547500	8
BP	GO:0007018	microtubule-based movement	9/460	70/9610	0.00590562	0.00590562	0.994949	Os01g0243100/Os02g0489800/Os02g0580400/Os04g0375900/Os05g0397900/Os10g0512800/Os11g0672400/Os12g0299300/Os12g0547500	9
BP	GO:0032787	monocarboxylic acid metabolic process	26/460	384/9610	0.0464373	0.0464373	0.994949	Os01g0150000/Os01g0191700/Os01g0337900/Os01g0841600/Os01g0900200/Os02g0273100/Os02g0654100/Os03g0719100/Os03g0732000/Os04g0560100/Os05g0155000/Os05g0295300/Os05g0357800/Os06g0670000/Os07g0197100/Os07g0282500/Os07g0510400/Os08g0111800/Os09g0361500/Os09g0539100/Os10g0571200/Os11g0169800/Os11g0245100/Os11g0693800/Os11g0696200/Os12g0586100	26
BP	GO:1905819	negative regulation of chromosome separation	3/460	15/9610	0.0322614	0.0322614	0.994949	Os01g0933500/Os04g0486500/Os12g0143400	3
BP	GO:1902100	negative regulation of metaphase/anaphase transition of cell cycle	3/460	15/9610	0.0322614	0.0322614	0.994949	Os01g0933500/Os04g0486500/Os12g0143400	3
BP	GO:0045841	negative regulation of mitotic metaphase/anaphase transition	3/460	15/9610	0.0322614	0.0322614	0.994949	Os01g0933500/Os04g0486500/Os12g0143400	3
BP	GO:0045839	negative regulation of mitotic nuclear division	4/460	22/9610	0.0190801	0.0190801	0.994949	Os01g0933500/Os04g0486500/Os10g0578000/Os12g0143400	4
BP	GO:0033048	negative regulation of mitotic sister chromatid segregation	3/460	16/9610	0.0383323	0.0383323	0.994949	Os01g0933500/Os04g0486500/Os12g0143400	3
BP	GO:2000816	negative regulation of mitotic sister chromatid separation	3/460	15/9610	0.0322614	0.0322614	0.994949	Os01g0933500/Os04g0486500/Os12g0143400	3
BP	GO:0051784	negative regulation of nuclear division	4/460	28/9610	0.0426873	0.0426873	0.994949	Os01g0933500/Os04g0486500/Os10g0578000/Os12g0143400	4
BP	GO:0010187	negative regulation of seed germination	3/460	17/9610	0.0449399	0.0449399	0.994949	Os06g0164400/Os11g0141000/Os12g0137500	3
BP	GO:0019740	nitrogen utilization	3/460	13/9610	0.0217649	0.0217649	0.994949	Os03g0598100/Os11g0141000/Os12g0137500	3
BP	GO:0046113	nucleobase catabolic process	3/460	14/9610	0.0267369	0.0267369	0.994949	Os01g0807900/Os03g0429800/Os07g0282500	3
BP	GO:0033866	nucleoside bisphosphate biosynthetic process	3/460	17/9610	0.0449399	0.0449399	0.994949	Os01g0337900/Os11g0693800/Os11g0696200	3
CC	GO:0000786	nucleosome	4/453	16/9657	0.00554257	0.00554257	0.312471	Os05g0462700/Os05g0466600/Os05g0489800/Os07g0549900	4
MF	GO:0005338	nucleotide-sugar transmembrane transporter activity	3/395	13/8284	0.0215295	0.0215295	0.529239	Os02g0573300/Os06g0506200/Os10g0479700	3
BP	GO:0007389	pattern specification process	16/460	211/9610	0.0460739	0.0460739	0.994949	Os01g0616300/Os01g0923900/Os02g0149600/Os02g0252200/Os03g0452300/Os04g0681600/Os05g0587300/Os06g0134700/Os06g0717200/Os07g0568700/Os07g0571800/Os08g0117700/Os08g0433400/Os08g0499300/Os09g0520500/Os12g0626200	16
MF	GO:0019902	phosphatase binding	4/395	16/8284	0.00586523	0.00586523	0.408508	Os11g0141000/Os12g0137500/Os12g0182700/Os12g0586100	4
CC	GO:0009524	phragmoplast	7/453	69/9657	0.0421593	0.0421593	0.67159	Os02g0126300/Os02g0489800/Os02g0720200/Os04g0642100/Os04g0681600/Os05g0409400/Os12g0299300	7
BP	GO:0043476	pigment accumulation	3/460	15/9610	0.0322614	0.0322614	0.994949	Os02g0674800/Os04g0459000/Os08g0564300	3
BP	GO:0043478	pigment accumulation in response to UV light	3/460	11/9610	0.0134821	0.0134821	0.994949	Os02g0674800/Os04g0459000/Os08g0564300	3
BP	GO:0043480	pigment accumulation in tissues	3/460	11/9610	0.0134821	0.0134821	0.994949	Os02g0674800/Os04g0459000/Os08g0564300	3
BP	GO:0043479	pigment accumulation in tissues in response to UV light	3/460	11/9610	0.0134821	0.0134821	0.994949	Os02g0674800/Os04g0459000/Os08g0564300	3
BP	GO:0010497	plasmodesmata-mediated intercellular transport	3/460	17/9610	0.0449399	0.0449399	0.994949	Os01g0249200/Os04g0681600/Os07g0186000	3
MF	GO:0008574	plus-end-directed microtubule motor activity	3/395	17/8284	0.0444831	0.0444831	0.684221	Os02g0489800/Os04g0375900/Os12g0299300	3
BP	GO:0009958	positive gravitropism	6/460	27/9610	0.00145868	0.00145868	0.994949	Os01g0169800/Os04g0459000/Os04g0642100/Os08g0564300/Os12g0614600/Os12g0626200	6
MF	GO:0019903	protein phosphatase binding	4/395	14/8284	0.00347954	0.00347954	0.314949	Os11g0141000/Os12g0137500/Os12g0182700/Os12g0586100	4
BP	GO:0042558	pteridine-containing compound metabolic process	3/460	14/9610	0.0267369	0.0267369	0.994949	Os07g0618500/Os09g0361500/Os12g0623800	3
BP	GO:0034033	purine nucleoside bisphosphate biosynthetic process	3/460	17/9610	0.0449399	0.0449399	0.994949	Os01g0337900/Os11g0693800/Os11g0696200	3
BP	GO:0090481	pyrimidine nucleotide-sugar transmembrane transport	3/460	12/9610	0.0173474	0.0173474	0.994949	Os02g0573300/Os06g0506200/Os10g0479700	3
MF	GO:0015165	pyrimidine nucleotide-sugar transmembrane transporter activity	3/395	10/8284	0.0100465	0.0100465	0.419837	Os02g0573300/Os06g0506200/Os10g0479700	3
BP	GO:0009909	regulation of flower development	13/460	151/9610	0.0288921	0.0288921	0.994949	Os01g0662800/Os02g0686100/Os03g0344300/Os03g0719100/Os05g0493600/Os05g0502700/Os05g0567900/Os06g0717200/Os06g0727400/Os07g0671700/Os09g0474100/Os11g0547000/Os12g0479400	13
BP	GO:0048580	regulation of post-embryonic development	26/460	364/9610	0.0265603	0.0265603	0.994949	Os01g0566800/Os01g0662800/Os01g0922800/Os02g0511900/Os02g0643800/Os02g0686100/Os03g0286500/Os03g0344300/Os03g0719100/Os04g0537100/Os05g0493600/Os05g0502700/Os05g0567900/Os06g0164400/Os06g0181100/Os06g0181200/Os06g0226700/Os06g0717200/Os06g0727400/Os07g0510400/Os07g0671700/Os09g0474100/Os11g0141000/Os11g0547000/Os12g0137500/Os12g0479400	26
BP	GO:2000067	regulation of root morphogenesis	3/460	15/9610	0.0322614	0.0322614	0.994949	Os06g0134700/Os08g0117700/Os09g0431300	3
BP	GO:0048831	regulation of shoot system development	18/460	245/9610	0.0465434	0.0465434	0.994949	Os01g0375000/Os01g0662800/Os02g0643800/Os02g0686100/Os03g0344300/Os03g0719100/Os04g0537100/Os04g0565200/Os05g0493600/Os05g0502700/Os05g0567900/Os06g0717200/Os06g0727400/Os07g0671700/Os09g0474100/Os11g0547000/Os12g0479100/Os12g0479400	18
BP	GO:0090567	reproductive shoot system development	29/460	420/9610	0.029609	0.029609	0.994949	Os01g0169800/Os01g0375000/Os01g0662800/Os02g0674800/Os02g0686100/Os03g0239000/Os03g0344300/Os03g0637800/Os03g0719100/Os04g0459000/Os04g0565200/Os04g0636400/Os05g0493600/Os05g0502700/Os05g0567900/Os06g0164400/Os06g0226700/Os06g0717200/Os06g0727400/Os07g0568700/Os07g0571800/Os07g0671700/Os08g0564300/Os09g0474100/Os09g0489500/Os09g0531600/Os11g0547000/Os12g0479400/Os12g0614600	29
BP	GO:0009409	response to cold	26/460	322/9610	0.00621822	0.00621822	0.994949	Os01g0249200/Os01g0378100/Os01g0857200/Os02g0686100/Os02g0781400/Os03g0401300/Os03g0452300/Os03g0719100/Os03g0785900/Os03g0825800/Os05g0459000/Os05g0503300/Os06g0164400/Os06g0474866/Os06g0670000/Os07g0186000/Os07g0630800/Os08g0151800/Os08g0441500/Os08g0499300/Os09g0361500/Os09g0522000/Os11g0141000/Os11g0454200/Os11g0683500/Os12g0137500	26
BP	GO:0009629	response to gravity	8/460	73/9610	0.0228268	0.0228268	0.994949	Os01g0169800/Os03g0712700/Os04g0459000/Os04g0585200/Os04g0642100/Os08g0564300/Os12g0614600/Os12g0626200	8
BP	GO:0048545	response to steroid hormone	7/460	68/9610	0.0431865	0.0431865	0.994949	Os01g0616300/Os02g0178700/Os04g0594000/Os05g0587300/Os07g0569100/Os08g0176200/Os11g0308100	7
BP	GO:0009608	response to symbiont	6/460	31/9610	0.00308518	0.00308518	0.994949	Os03g0223000/Os04g0463000/Os05g0116100/Os06g0474866/Os08g0468100/Os09g0325000	6
BP	GO:0009610	response to symbiotic fungus	5/460	23/9610	0.00404006	0.00404006	0.994949	Os03g0223000/Os04g0463000/Os05g0116100/Os06g0474866/Os08g0468100	5
BP	GO:0034030	ribonucleoside bisphosphate biosynthetic process	3/460	17/9610	0.0449399	0.0449399	0.994949	Os01g0337900/Os11g0693800/Os11g0696200	3
MF	GO:0000977	RNA polymerase II transcription regulatory region sequence-specific DNA binding	6/395	56/8284	0.0493238	0.0493238	0.684221	Os01g0662800/Os02g0247100/Os02g0714300/Os05g0567900/Os10g0557600/Os12g0173300	6
BP	GO:0016143	S-glycoside metabolic process	6/460	43/9610	0.0157699	0.0157699	0.994949	Os02g0469900/Os02g0676800/Os03g0232200/Os05g0506000/Os07g0282500/Os09g0522000	6
MF	GO:0038023	signaling receptor activity	14/395	178/8284	0.0448086	0.0448086	0.684221	Os01g0546000/Os01g0709500/Os01g0738300/Os02g0154200/Os03g0637800/Os04g0585200/Os05g0387700/Os06g0134700/Os06g0727400/Os08g0117700/Os08g0176200/Os08g0442700/Os09g0325000/Os09g0375600	14
CC	GO:0000922	spindle pole	3/453	11/9657	0.0127619	0.0127619	0.381177	Os01g0757400/Os02g0720200/Os04g0642100	3
BP	GO:0019827	stem cell population maintenance	6/460	55/9610	0.0465987	0.0465987	0.994949	Os01g0169800/Os01g0375000/Os01g0865600/Os02g0214900/Os02g0215200/Os03g0232200	6
BP	GO:0043401	steroid hormone mediated signaling pathway	7/460	65/9610	0.0349883	0.0349883	0.994949	Os01g0616300/Os02g0178700/Os04g0594000/Os05g0587300/Os07g0569100/Os08g0176200/Os11g0308100	7
CC	GO:0010319	stromule	4/453	21/9657	0.0151446	0.0151446	0.402085	Os03g0712700/Os05g0503300/Os07g0630800/Os08g0151800	4
BP	GO:0006790	sulfur compound metabolic process	17/460	212/9610	0.0256548	0.0256548	0.994949	Os01g0337900/Os01g0931400/Os02g0202700/Os02g0469900/Os02g0676800/Os03g0232200/Os03g0785900/Os04g0435500/Os05g0116100/Os05g0503300/Os05g0506000/Os07g0282500/Os09g0521400/Os09g0522000/Os11g0693800/Os11g0696200/Os12g0233300	17
BP	GO:0035383	thioester metabolic process	4/460	24/9610	0.0257146	0.0257146	0.994949	Os01g0337900/Os09g0521400/Os11g0693800/Os11g0696200	4
MF	GO:0008483	transaminase activity	5/395	33/8284	0.0189409	0.0189409	0.529239	Os01g0169800/Os02g0797500/Os03g0157900/Os06g0548000/Os09g0361500	5
MF	GO:0001067	transcription regulatory region nucleic acid binding	21/395	299/8284	0.0480582	0.0480582	0.684221	Os01g0662800/Os02g0247100/Os02g0469900/Os02g0676800/Os02g0710300/Os02g0714300/Os03g0119966/Os04g0594100/Os04g0676600/Os05g0459000/Os05g0567900/Os06g0184000/Os08g0144000/Os08g0386200/Os08g0433400/Os09g0431300/Os10g0555300/Os10g0557600/Os11g0145700/Os12g0173300/Os12g0636200	21
MF	GO:0016765	transferase activity, transferring alkyl or aryl (other than methyl) groups	8/395	81/8284	0.038517	0.038517	0.684221	Os01g0323600/Os01g0857200/Os03g0785900/Os04g0435500/Os05g0116100/Os07g0618500/Os08g0193100/Os09g0421100	8
MF	GO:0016769	transferase activity, transferring nitrogenous groups	5/395	33/8284	0.0189409	0.0189409	0.529239	Os01g0169800/Os02g0797500/Os03g0157900/Os06g0548000/Os09g0361500	5
MF	GO:0019199	transmembrane receptor protein kinase activity	12/395	127/8284	0.0178005	0.0178005	0.529239	Os01g0546000/Os01g0709500/Os01g0738300/Os03g0637800/Os05g0387700/Os06g0134700/Os06g0727400/Os08g0117700/Os08g0176200/Os08g0442700/Os09g0325000/Os09g0375600	12
MF	GO:0004675	transmembrane receptor protein serine/threonine kinase activity	11/395	115/8284	0.0209498	0.0209498	0.529239	Os01g0546000/Os01g0709500/Os01g0738300/Os05g0387700/Os06g0134700/Os06g0727400/Os08g0117700/Os08g0176200/Os08g0442700/Os09g0325000/Os09g0375600	11
BP	GO:0007178	transmembrane receptor protein serine/threonine kinase signaling pathway	11/460	122/9610	0.0317242	0.0317242	0.994949	Os01g0546000/Os01g0709500/Os01g0738300/Os05g0387700/Os06g0134700/Os06g0727400/Os08g0117700/Os08g0176200/Os08g0442700/Os09g0325000/Os09g0375600	11
MF	GO:0004888	transmembrane signaling receptor activity	14/395	145/8284	0.0091578	0.0091578	0.419837	Os01g0546000/Os01g0709500/Os01g0738300/Os02g0154200/Os03g0637800/Os04g0585200/Os05g0387700/Os06g0134700/Os06g0727400/Os08g0117700/Os08g0176200/Os08g0442700/Os09g0325000/Os09g0375600	14
CC	GO:0030133	transport vesicle	5/453	42/9657	0.045366	0.045366	0.677505	Os02g0663900/Os02g0805000/Os03g0209800/Os03g0799200/Os07g0637400	5
BP	GO:0009606	tropism	8/460	78/9610	0.0324434	0.0324434	0.994949	Os01g0169800/Os01g0264600/Os04g0459000/Os04g0585200/Os04g0642100/Os08g0564300/Os12g0614600/Os12g0626200	8

## Sheet: Table S6
Table S6. KEGG pathway enrichment comparison among G1, G2, and G3.
Cluster	ID	Description	GeneRatio	BgRatio	pvalue	p.adjust	qvalue	geneID	Count
G3	dosa01210	2-Oxocarboxylic acid metabolism	6/184	54/4712	0.0177864	0.0177864	0.171697	Os02t0608600-01/Os02t0797500-01/Os03t0106400-01/Os04t0550500-01/Os06t0548000-01/Os12t0138900-01	6
G3	dosa02010	ABC transporters	5/184	40/4712	0.0186624	0.0186624	0.171697	Os04t0459000-01/Os05t0107600-01/Os05t0196100-01/Os05t0384600-01/Os08t0564300-01	5
G2	dosa00250	Alanine, aspartate and glutamate metabolism	12/632	49/4712	0.0252766	0.0252766	0.265053	Os02t0134400-01/Os03t0175600-01/Os03t0338000-01/Os03t0720300-01/Os03t0794500-01/Os04t0650700-01/Os04t0659100-01/Os05t0555600-01/Os08t0205900-01/Os08t0248800-01/Os10t0390600-01/Os12t0131100-01	12
G1	dosa00592	alpha-Linolenic acid metabolism	11/473	49/4712	0.00790437	0.00790437	0.310628	Os01t0762000-01/Os02t0218700-01/Os03t0132000-01/Os03t0225900-01/Os05t0304600-01/Os06t0215500-01/Os08t0459600-01/Os08t0508800-01/Os08t0509100-01/Os11t0210300-01/Os12t0448900-01	11
G2	dosa00592	alpha-Linolenic acid metabolism	13/632	49/4712	0.0103819	0.0103819	0.153547	Os01t0370000-01/Os02t0274100-01/Os03t0708000-01/Os04t0358000-01/Os04t0447100-01/Os04t0615100-01/Os05t0163700-01/Os05t0362100-01/Os06t0215900-01/Os06t0347100-01/Os09t0502500-01/Os09t0503100-01/Os11t0605500-01	13
G2	dosa04136	Autophagy - other	9/632	35/4712	0.0370559	0.0370559	0.292546	Os01t0614900-01/Os01t0681400-01/Os02t0217600-01/Os02t0644500-01/Os03t0644000-01/Os04t0538700-01/Os06t0574500-01/Os07t0512200-01/Os10t0560450-01	9
G2	dosa01230	Biosynthesis of amino acids	43/632	231/4712	0.0138061	0.0138061	0.169548	Os01t0276700-01/Os01t0874900-01/Os01t0926300-01/Os01t0927900-01/Os01t0978100-01/Os02t0171100-01/Os02t0180500-01/Os02t0232400-01/Os02t0436400-01/Os02t0690800-01/Os02t0709200-01/Os03t0100040-01/Os03t0126000-01/Os03t0136900-01/Os03t0196600-01/Os03t0215800-01/Os03t0231600-01/Os03t0264400-01/Os03t0286200-01/Os03t0376100-01/Os03t0672300-01/Os03t0760700-01/Os04t0165700-01/Os04t0463500-01/Os04t0479200-01…	43
G3	dosa01240	Biosynthesis of cofactors	15/184	239/4712	0.0452299	0.0452299	0.215647	Os01t0238500-01/Os01t0323600-01/Os01t0337900-01/Os01t0847700-01/Os01t0951400-01/Os02t0273100-01/Os03t0106400-01/Os03t0157900-01/Os06t0196600-01/Os07t0100200-01/Os07t0618500-01/Os09t0361500-01/Os09t0553200-01/Os10t0563700-01/Os12t0443500-01	15
G3	dosa00999	Biosynthesis of various plant secondary metabolites	8/184	55/4712	0.00116991	0.00116991	0.0713334	Os01t0323600-01/Os01t0771900-01/Os03t0703000-01/Os03t0749300-01/Os03t0749500-01/Os04t0447600-01/Os08t0509400-01/Os09t0511900-01	8
G3	dosa00710	Carbon fixation in photosynthetic organisms	7/184	76/4712	0.0278681	0.0278681	0.171697	Os01t0841600-01/Os05t0574400-01/Os06t0548000-01/Os06t0664200-01/Os07t0630800-01/Os08t0562100-01/Os12t0292400-01	7
G3	dosa01200	Carbon metabolism	17/184	264/4712	0.0275715	0.0275715	0.171697	Os01t0191700-01/Os01t0337900-01/Os01t0841600-01/Os02t0751800-01/Os03t0157900-01/Os03t0318500-01/Os04t0106400-01/Os05t0574400-01/Os06t0548000-01/Os06t0664200-01/Os07t0621800-01/Os07t0630800-01/Os08t0536000-01/Os08t0562100-01/Os09t0252100-01/Os10t0571200-01/Os12t0292400-01	17
G3	dosa00020	Citrate cycle (TCA cycle)	6/184	58/4712	0.0245364	0.0245364	0.171697	Os01t0337900-01/Os05t0574400-01/Os07t0630800-01/Os08t0536000-01/Os11t0693800-01/Os11t0696200-01	6
G3	dosa00460	Cyanoamino acid metabolism	6/184	47/4712	0.00925316	0.00925316	0.149999	Os01t0771900-01/Os03t0703000-01/Os03t0749300-01/Os03t0749500-01/Os08t0509400-01/Os09t0511900-01	6
G2	dosa03030	DNA replication	12/632	38/4712	0.00296441	0.00296441	0.0754077	Os01t0253600-01/Os01t0868300-01/Os02t0776800-01/Os02t0805200-01/Os02t0829100-01/Os03t0214100-01/Os05t0160800-01/Os05t0235800-01/Os05t0476200-01/Os07t0406800-01/Os11t0484300-01/Os12t0560700-01	12
G1	dosa04144	Endocytosis	25/473	148/4712	0.00596332	0.00596332	0.310628	Os01t0103000-01/Os01t0141100-01/Os01t0738600-01/Os01t0813500-01/Os02t0198300-01/Os02t0437800-01/Os03t0262000-01/Os03t0381200-01/Os03t0572300-01/Os05t0102900-01/Os05t0105100-01/Os06t0604300-01/Os06t0622800-01/Os06t0687800-01/Os06t0714600-01/Os07t0260400-01/Os07t0634200-01/Os09t0281700-01/Os09t0510700-01/Os10t0580200-01/Os11t0145000-01/Os11t0187500-01/Os12t0141100-01/Os12t0500700-01/Os12t0631100-01	25
G3	dosa00790	Folate biosynthesis	4/184	27/4712	0.0195404	0.0195404	0.171697	Os01t0238500-01/Os02t0273100-01/Os06t0670000-01/Os07t0618500-01	4
G1	dosa00052	Galactose metabolism	10/473	49/4712	0.0214127	0.0214127	0.549822	Os01t0952600-01/Os04t0535600-01/Os05t0187100-01/Os05t0194900-01/Os06t0675700-01/Os07t0171200-01/Os07t0687900-01/Os08t0495800-01/Os09t0323000-01/Os10t0189100-01	10
G3	dosa00052	Galactose metabolism	5/184	49/4712	0.0408936	0.0408936	0.207158	Os01t0191700-01/Os03t0712700-01/Os04t0458300-01/Os07t0679300-01/Os09t0553200-01	5
G2	dosa00480	Glutathione metabolism	23/632	116/4712	0.0324694	0.0324694	0.276055	Os01t0369700-01/Os01t0558100-01/Os02t0600400-01/Os02t0813500-01/Os03t0135300-01/Os03t0643700-01/Os03t0709000-01/Os04t0556300-01/Os06t0111500-01/Os06t0257450-01/Os07t0406300-01/Os07t0694700-01/Os09t0367700-01/Os10t0415300-01/Os10t0527400-01/Os10t0527800-01/Os10t0528100-01/Os10t0528300-01/Os10t0528400-01/Os10t0529400-01/Os10t0529500-01/Os10t0530900-01/Os12t0263000-01	23
G3	dosa00480	Glutathione metabolism	9/184	116/4712	0.0364546	0.0364546	0.196983	Os03t0134900-01/Os03t0135100-01/Os03t0135200-01/Os03t0318500-01/Os03t0785900-01/Os05t0116100-01/Os05t0148900-01/Os06t0127900-01/Os10t0529300-01	9
G2	dosa00260	Glycine, serine and threonine metabolism	18/632	69/4712	0.0034113	0.0034113	0.0754077	Os01t0874900-01/Os01t0927900-01/Os03t0338000-01/Os03t0760700-01/Os04t0107200-01/Os04t0107300-01/Os04t0107500-01/Os04t0555900-01/Os04t0623800-01/Os05t0482700-01/Os05t0549700-01/Os06t0611900-01/Os06t0632200-01/Os07t0182100-01/Os08t0135900-01/Os08t0342400-01/Os09t0294000-01/Os09t0440300-01	18
G3	dosa00010	Glycolysis / Gluconeogenesis	12/184	137/4712	0.00681183	0.00681183	0.138029	Os01t0191700-01/Os01t0337900-01/Os01t0658700-01/Os01t0841600-01/Os01t0847700-01/Os02t0751800-01/Os03t0712700-01/Os04t0458300-01/Os06t0664200-01/Os07t0621800-01/Os08t0536000-01/Os10t0571200-01	12
G1	dosa03440	Homologous recombination	10/473	51/4712	0.0277955	0.0277955	0.549822	Os01t0204000-01/Os01t0273000-01/Os01t0642900-01/Os01t0870300-01/Os05t0121700-01/Os05t0392400-01/Os06t0255700-01/Os07t0434500-01/Os09t0500600-01/Os10t0487300-01	10
G1	dosa00591	Linoleic acid metabolism	4/473	14/4712	0.0444149	0.0444149	0.748041	Os01t0762000-01/Os05t0304600-01/Os08t0508800-01/Os08t0509100-01	4
G2	dosa00300	Lysine biosynthesis	5/632	14/4712	0.030212	0.030212	0.276055	Os01t0927900-01/Os02t0436400-01/Os03t0760700-01/Os08t0342400-01/Os09t0294000-01	5
G2	dosa00261	Monobactam biosynthesis	6/632	11/4712	0.00144316	0.00144316	0.053169	Os01t0927900-01/Os02t0436400-01/Os03t0743900-01/Os03t0760700-01/Os08t0342400-01/Os09t0294000-01	6
G2	dosa04814	Motor proteins	16/632	72/4712	0.0263791	0.0263791	0.265053	Os01t0256400-01/Os01t0513900-01/Os01t0625200-01/Os01t0744000-01/Os01t0760000-01/Os03t0114000-01/Os03t0301800-01/Os03t0587200-01/Os04t0629700-01/Os05t0117798-01/Os05t0459400-01/Os07t0105700-01/Os07t0414800-01/Os08t0547500-01/Os11t0163100-01/Os12t0616000-01	16
G3	dosa04814	Motor proteins	9/184	72/4712	0.00176018	0.00176018	0.0713334	Os01t0805900-01/Os02t0580400-01/Os04t0375900-01/Os05t0397900-01/Os05t0413200-01/Os10t0510000-01/Os10t0512800-01/Os12t0163700-01/Os12t0547500-01	9
G2	dosa00400	Phenylalanine, tyrosine and tryptophan biosynthesis	17/632	50/4712	0.000157285	0.000157285	0.0173841	Os02t0180500-01/Os02t0302200-01/Os02t0302700-01/Os02t0709200-01/Os03t0126000-01/Os03t0264400-01/Os03t0286200-01/Os04t0463500-01/Os06t0133900-01/Os06t0632200-01/Os07t0182100-01/Os07t0622200-01/Os07t0694600-01/Os08t0135900-01/Os08t0320400-01/Os08t0484500-01/Os10t0523700-01	17
G2	dosa00940	Phenylpropanoid biosynthesis	35/632	175/4712	0.00856034	0.00856034	0.153547	Os01t0172600-01/Os01t0270300-01/Os01t0294700-01/Os01t0326000-01/Os01t0543100-01/Os01t0591000-01/Os01t0901600-01/Os02t0180700-01/Os02t0236600-01/Os02t0236800-01/Os02t0627100-01/Os03t0121200-01/Os03t0121300-01/Os03t0234500-01/Os03t0234900-01/Os03t0563600-01/Os04t0518100-01/Os04t0656800-01/Os04t0688300-01/Os05t0135200-01/Os05t0363100-01/Os06t0681600-01/Os07t0115300-01/Os07t0676900-01/Os07t0677300-01…	35
G2	dosa04075	Plant hormone signal transduction	50/632	246/4712	0.00127659	0.00127659	0.053169	Os01t0194300-01/Os01t0231000-01/Os01t0767900-01/Os01t0808100-01/Os01t0856500-01/Os01t0867300-01/Os02t0228900-01/Os02t0527600-01/Os02t0551100-01/Os02t0557800-01/Os02t0787300-01/Os02t0805100-01/Os02t0817600-01/Os02t0830200-01/Os03t0180800-01/Os03t0180900-01/Os03t0181100-01/Os03t0224200-01/Os03t0244600-01/Os03t0318600-01/Os03t0390200-01/Os03t0402800-01/Os03t0610900-01/Os03t0667100-01/Os03t0701700-01…	50
G2	dosa04626	Plant-pathogen interaction	37/632	211/4712	0.0486785	0.0486785	0.358684	Os01t0135700-01/Os01t0360200-01/Os01t0510100-01/Os01t0547000-01/Os01t0765600-01/Os01t0826400-01/Os01t0949300-01/Os01t0955100-01/Os02t0126400-01/Os02t0205500-01/Os02t0513000-01/Os02t0787300-01/Os03t0285800-01/Os03t0703400-01/Os03t0808600-01/Os04t0584600-01/Os05t0223000-01/Os05t0312600-01/Os05t0343400-01/Os05t0380900-01/Os05t0474800-01/Os05t0577500-01/Os05t0585500-01/Os06t0207700-01/Os07t0127500-01…	37
G3	dosa00620	Pyruvate metabolism	10/184	94/4712	0.00337131	0.00337131	0.0910846	Os01t0337900-01/Os01t0847700-01/Os05t0574400-01/Os07t0621800-01/Os07t0630800-01/Os08t0536000-01/Os08t0562100-01/Os09t0252100-01/Os10t0571200-01/Os12t0138900-01	10
G3	dosa00500	Starch and sucrose metabolism	12/184	153/4712	0.0157249	0.0157249	0.171697	Os01t0771900-01/Os01t0894300-01/Os03t0401300-01/Os03t0703000-01/Os03t0712700-01/Os03t0749300-01/Os03t0749500-01/Os05t0393700-01/Os08t0509400-01/Os09t0469400-01/Os09t0511900-01/Os09t0553200-01	12
G2	dosa00100	Steroid biosynthesis	11/632	39/4712	0.0111139	0.0111139	0.153547	Os01t0134500-01/Os03t0136200-01/Os05t0415800-01/Os07t0101500-01/Os07t0206700-01/Os09t0565600-01/Os10t0397400-01/Os10t0545200-01/Os11t0302500-01/Os11t0525200-01/Os11t0707600-01	11
G1	dosa00730	Thiamine metabolism	7/473	19/4712	0.00168999	0.00168999	0.199241	Os01t0356500-01/Os01t0363600-01/Os03t0130750-01/Os03t0306900-01/Os03t0679700-01/Os08t0109300-01/Os12t0236400-01	7
G1	dosa00130	Ubiquinone and other terpenoid-quinone biosynthesis	9/473	44/4712	0.027982	0.027982	0.549822	Os02t0168100-01/Os02t0276500-01/Os02t0467600-01/Os03t0152400-01/Os06t0345200-01/Os08t0130400-01/Os08t0245200-01/Os11t0552000-01/Os12t0615400-01	9
G3	dosa00290	Valine, leucine and isoleucine biosynthesis	3/184	17/4712	0.026598	0.026598	0.171697	Os02t0608600-01/Os03t0106400-01/Os12t0138900-01	3
G3	dosa00280	Valine, leucine and isoleucine degradation	5/184	45/4712	0.0296568	0.0296568	0.171697	Os01t0337900-01/Os02t0654100-01/Os03t0106400-01/Os09t0252100-01/Os09t0521400-01	5

## Sheet: Table S7
Table S7. Primers used for qRT-PCR validation of selected genes
Gene ID	Forward Primer	Reverse Primer
UBiquitin (Os03g0234200)	CGCAAGAAGAAGTGTGGTCA	GGGAGATAACAACGGAAGCA
Os07g0182000	ACTCTTCTCTGTTGAGGCGT	CCTCTGCCATCCTCACCTTT
Os02g0181300	GTGGATTAGCACCCAGCCTT	GAGCACCTTGGGCTTAACCA
Os07g0491900	TCCAAACCATCCATCGCACA	TTGGACACGACACGAGATGG
Os11g0127600	TCCCACAGATGCGGAGGTA	TCTTCGCCTTGCTTGGGAGA
Os12g0123800	GGATCTTCCAAGCAAGGCG	GTTGGTTCGCATGCCAGTT
Os05g0194500	AGTAACTCCTGTGCCCACCA	GCTGATGAATTGAAGTTCTTCCCTA
Os04g0527900	CAATTTCAGCTTTCCCCGCC	CTAGTTGAGTGGCAGGAGCC
